# Supplementary material for: Impact of the serum albumin level on acute kidney injury after cerebral artery aneurysm clipping
Source: PLoS One. 2018 Nov 5;13(11):e0206731. doi: 10.1371/journal.pone.0206731 (PMC6218058; doi:10.1371/journal.pone.0206731)
Supplement: S1 Dataset — (XLSX) [file pone.0206731.s002.xlsx]

## Sheet: Sheet
ID	Aneurysm	Sex_M_1_F_0	Age	height	weight	BMI	DM	HTN	IHD	CCB	ACEI	B_blocker	Aspirin	AntiPLT	Statin	smoking_Hx	Hb	Platelet	AST	ALT	Albumin	Hypoalbuminemia	Creatinine	GFR_MDRD_	Sodium	Potasium	Chloride	crystalloid	mannitol_ml	colloid	diuretics	Urine_output	anesthetic_time	pRBC	FFP	PC	Vasopressor	ICU	ICU_stay	hospital_stay	mortality	survival_day	30_mortality	KDIGO	Min_Albumin_POD2	Min_GFR_MDRD__POD2	MBP
1	0	0	55	161	43.2	16.666	0	0	0	0	0	0	1	0	0	0	14.1	150	44	33	4.4	0	0.47	60	141	3.8	102	3500	100	0	0	2200	250	0	0	0	0	1	1	7	0	1253	0	0	3.1	60	61.6667
2	0	0	66	165.2	62.7	22.975	0	1	0	0	1	0	0	1	1	0	14.1	218	21	21	4	0	0.9	63	142	4.3	106	1500	50	0	0	270	292	0	0	0	0	1	1	5	0	2096	0	0	3.2	84	63
3	0	1	43	164.8	69	25.406	0	0	0	0	0	0	1	0	0	1	15	327	29	39	4.9	0	0.8	90	141	4.1	104	1650	100	0	1	570	320	0	0	0	0	1	1	5	0	2180	0	0	3.4	90	70
4	0	0	70	144.2	61.4	29.528	0	1	1	1	0	1	1	1	1	0	12.7	137	34	25	3.9	1	0.7	83	142	4.6	108	1600	100	0	0	240	260	0	0	0	0	1	1	6	0	2193	0	0	3.1	90	67
5	0	0	52	163	74.55	28.059	0	0	0	0	0	0	0	0	0	0	13.4	258	30	42	3.9	1	0.67	90	139	4.6	102	1400	0	0	0	485	295	0	0	0	1	1	1	7	0	562	0	0	3.1	90	61.6667
6	0	0	75	149.2	67.9	30.502	0	1	0	1	0	0	0	0	0	0	12.5	233	28	29	4.2	0	0.6	60	142	3.9	103	1100	0	0	0	70	180	0	0	0	0	1	1	5	0	949	0	0	3.6	60	61.6667
7	0	1	62	167.4	69.3	24.73	0	1	1	0	0	1	0	0	0	1	16.2	269	33	29	3.8	1	1.02	74	141	3.8	103	2200	100	0	0	1950	225	0	0	0	0	1	1	5	0	1236	0	0	2.9	0	55
8	0	0	54	157.4	53.4	21.554	0	0	0	0	0	0	0	0	0	0	12.7	209	15	11	4.4	0	0.77	78	141	4.7	103	1550	0	0	0	700	230	0	0	0	1	1	1	6	0	1004	0	0	3.3	60	66.6667
9	0	0	60	149.3	44.2	19.829	0	0	0	0	0	0	0	0	0	0	13.4	241	22	20	4.1	0	0.68	88	143	3.9	103	2500	0	0	0	870	260	0	0	0	1	1	1	6	0	898	0	0	3.5	60	71.6667
10	0	1	61	164.7	63.4	23.372	0	0	0	0	0	0	0	0	0	1	13.3	299	20	19	4.3	0	0.97	79	143	4	104	1250	50	0	0	410	265	0	0	0	1	1	1	6	0	1093	0	0	3.4	60	58.3333
11	1	0	47	150	44.4	19.7333	0	0	0	1	1	0	0	0	0	0	14	442	48	75	3.6	1	0.5	90	132	3.8	98	4900	200	0	0	1170	792	0	0	0	0	1	20	52	0	2508	0	0	2.3	90	60
12	0	1	64	168.3	73.3	25.878	1	0	0	0	0	1	1	0	0	1	14.4	188	22	15	4.3	0	1.2	61	145	4.3	107	1800	100	0	0	1000	240	0	0	0	0	1	1	7	0	1463	0	0	3.1	60	70
13	0	1	57	166.2	64	23.17	0	1	1	1	1	0	0	1	1	1	13.7	243	20	15	3.7	1	1.1	69	137	4.1	108	1900	300	0	0	850	253	0	0	0	0	1	1	5	0	1656	0	0	3.2	0	63.3333
14	0	0	55	160.6	57.9	22.449	0	0	0	0	0	0	0	0	1	0	12.8	248	20	8	4.3	0	0.76	79	140	5	102	2150	50	0	0	1050	229	0	0	0	0	1	1	6	0	1136	0	0	3.4	60	61.6667
15	0	0	62	161	59	22.761	0	1	0	1	0	1	0	0	0	0	14.2	257	19	14	4.3	0	0.73	81	141	5	102	2050	0	0	0	115	250	0	0	0	1	1	1	9	0	507	0	0	2.9	0	61.6667
16	1	0	58	155	58	24.1415	0	0	0	0	0	0	0	0	0	0	13.5	285	34	35	4.3	0	0.88	66	142	3	104	1800	100	0	0	490	330	0	0	0	1	1	20	59	0	1115	0	0	2.8	0	62.6667
17	0	0	58	147	51	23.6013	0	1	0	0	0	0	1	0	0	0	13.5	295	17	14	4	0	0.8	74	141	4.2	104	600	100	0	0	630	190	0	0	0	0	1	1	5	0	1458	0	0	2.9	60	68.3333
18	0	1	63	166	65.8	23.879	0	0	1	1	0	1	1	1	0	0	16.8	206	20	16	4.7	0	0.9	60	141	4	103	2100	100	0	0	750	315	0	0	0	0	1	1	4	0	1884	0	0	3	60	68
19	0	0	71	154	58.4	24.625	0	1	0	1	1	1	0	1	0	0	11.8	235	21	12	3.6	1	0.7	88	140	4	107	3200	100	0	0	1320	315	0	0	0	0	1	1	7	0	2320	0	0	3	90	71
20	0	0	61	154.9	52.7	21.964	0	0	0	0	0	0	0	0	1	0	13.8	210	25	22	4	0	0.65	60	143	4.2	107	2400	0	0	0	1220	305	0	0	0	1	1	1	7	0	836	0	0	3.5	60	65
21	0	0	70	155.3	58.9	24.422	0	1	0	1	1	0	0	1	0	0	12.8	242	15	13	3.9	1	0.61	60	140	4	101	2400	0	0	0	1480	425	0	0	0	1	1	1	9	0	953	0	0	3.2	60	57
22	1	0	54	164	58	21.5645	0	0	1	0	1	0	0	0	0	0	10.9	285	26	23	4.3	0	0.8		136	4.2	100	1200	0	0	0	960	288	1	1	0	0	1	4	9	0	777	0	0	3.3	0	75
23	1	0	50	165	55	20.202	0	0	0	0	0	0	0	0	0	0	13.7	192	16	10	4.3	0	0.6	90	142	4.1		2500	100	0	0	1730	387	1	0	0	0	1	6	10	0	1774	0	0	2.9	0	57
24	0	0	64	145.8	56	26.343	0	1	0	0	0	0	0	0	0	0	12.9	185	16	18	4.2	0	0.5	60	142	5.1	105	850	100	0	0	650	290	0	0	0	0	1	1	8	0	1964	0	0	3.1	60	68
25	0	1	50	163.3	62.3	23.362	0	1	0	1	0	0	0	0	0	1	13	240	15	14	3.8	1	0.93	86	141	3.8	102	2450	50	0	0	1180	345	0	0	0	1	1	1	5	0	1080	0	0	3	60	61.6667
26	0	0	75	154	70	29.516	0	1	0	1	1	1	0	0	0	0	12.2	242	90	29	3.9	1	0.71	80	141	4.2	105	2200	0	0	0	145	295	0	0	0	0	1	1	10	0	669	0	0	2.4	0	65
27	0	0	75	148.2	80.8	36.7887	1	1	0	1	1	0	0	0	0	0	12.3	144	25	24	3.7	1	1.11	48	134	4.4	101	2200	50	0	0	200	413	1	0	0	0	1	1	6	0	1229	0	0	3.6	46	58.3333
28	0	1	71	165	66	24.2424	0	1	0	1	1	1	0	0	1	0	13.4	207	19	22	4.2	0	0.69	60	141	4.5	102	1200	100	0	0	430	290	0	0	0	1	1	1	4	0	1039	0	0	3.3	60	63.3333
29	1	0	56	153	65	27.7671	0	0	0	1	0	0	0	0	0	0	13.1	256	47	41	4.2	0	0.6	90	139	3.5	99	2200	150	0	0	550	400	0	0	0	0	1	3	20	0	2309	0	0	2.4	0	60
30	0	0	58	157.5	74	29.831	0	1	0	0	1	1	0	0	1	0	13.4	160	38	32	4.3	0	0.67	90	144	3.9		2400	0	0	0	590	315	0	0	0	1	1	1	5	0	507	0	0	3	90	61.6667
31	0	0	48	158	60	24.0346	0	0	0	0	0	0	0	0	0	0	13.4	160	27	21	4.7	0	0.8		140	4.8		1900	0	0	0	820	325	0	0	0	1	1	17	46	0	447	0	0	3.4	0	58.3333
32	1	0	45	166	67	24.3141	0	0	0	1	0	0	0	0	0	0	13.4	394	18	15	3.9	1	0.6	60	142	3.6	108	1700	100	0	0	360	266	0	0	0	0	1	6	10	0	2052	0	0	3.2	0	64.3333
33	0	0	71	152.2	51.4	22.189	0	0	0	0	0	0	0	0	0	0	12.7	251	20	13	3.6	1	0.74	77	141	4.8	105	1100	0	0	0	260	230	0	0	0	1	1	1	7	0	252	0	0	3.3	0	60
34	0	0	64	164.3	74.85	27.728	0	0	1	0	0	0	0	0	0	0	14.6	290	31	36	3.7	1	0.8	72	141	4.7	108	1700	100	0	0	180	225	0	0	0	0	1	1	6	0	2223	0	0	2.7	90	64
35	0	1	67	170	70	24.221	0	0	0	0	0	0	0	0	0	1	13.2	209	17	10	3.9	1	1.1	67	141	3.9	107	1000	100	0	0	750	255	0	0	0	0	1	1	4	0	1473	0	0	3	0	66.6667
36	0	0	60	153.4	54.1	22.99	0	0	0	0	0	0	0	0	0	0	11.7	244	27	24	3.9	1	0.5	90	141	3.6	104	3250	100	0	0	1590	330	1	0	0	0	1	1	5	0	2363	0	0	2.7	90	60
37	0	0	60	160	53	20.703	0	0	0	0	0	0	0	0	0	0	14	218	23	13	4.2	0	0.7	85	138	4.8	105	1700	100	0	0	950	235	0	0	0	0	1	1	8	0	1611	0	0	3.4	60	78.3333
38	0	0	67	165	47.3	17.374	0	0	0	0	0	0	0	0	0	0	12.1	137	20	16	4	0	0.69	85	143	3.9	102	1400	0	0	0	350	205	0	0	0	1	1	1	6	0	737	0	0	3.4	60	65
39	0	0	58	160	66.6	26.016	0	1	0	1	0	0	1	0	0	0	13.1	340	28	21	3.6	1	0.7	86	141	4.1	106	1800	100	0	0	1200	250	0	0	0	0	1	1	9	0	1744	0	0	3.3	60	65
40	0	0	74	155.2	58.5	24.287	1	1	0	1	1	0	0	1	1	0	13.7	188	22	21	4.2	0	0.69	83	140	4.7	102	1700	0	0	0	1020	260	1	0	0	1	1	1	6	0	805	0	0	3.7	60	68.3333
41	0	1	60	169	88	30.811	1	1	0	1	1	1	0	0	0	1	17.3	175	29	16	4	0	1	81	142	4.4	108	1500	0	0	0	700	285	0	0	0	0	0	0	7	0	2360	0	0	0	0	64
42	0	1	55	167.7	70.1	24.926	0	1	0	1	1	0	0	0	0	1	12.2	255	25	16	3.2	1	1.3	57	137	5.6	112	2000	350	0	0	900	275	0	0	0	0	1	1	6	0	1652	0	1	2.6	39	75
43	1	0	59	150	62	27.5556	0	0	0	1	0	0	0	0	0	0	13.2	289	18	18	4.2	0	0.7	90	140	3.9	107	3000	150	0	0	410	297	0	0	0	0	1	1	9	0	2725	0	0	3.2	90	55.3333
44	1	0	55	155	60	24.974	0	0	0	1	0	1	0	0	0	0	14.1	173	47	40	3.8	1	0.6	90	137	3.1	105	3100	150	0	0	600	280	1	0	0	0	1	3	12	0	2735	0	0	2.2	90	72.3333
45	1	1	56	160	62	24.2188	0	0	0	0	0	0	0	0	0	1	14.6	197	16	13	4.1	0	0.8	60	136	3.4	100	3000	150	0	0	410	295	0	0	0	0	1	3	10	0	1827	0	0	2.7	0	62.6667
46	0	0	64	160	62.8	24.531	0	1	0	1	0	0	0	0	0	0	12.5	200	16	10	4.5	0	0.98	57	144	4	102	1800	100	0	0	460	270	0	0	0	0	1	1	6	0	1257	0	0	3	60	58.3333
47	0	1	63	165	77.6	28.503	0	1	0	1	1	0	0	0	0	1	14.1	263	24	26	4.1	0	1.17	63	142	4.4	105	1800	0	0	0	700	255	0	0	0	0	1	1	4	0	975	0	0	3.3	0	61.6667
48	1	1	63	170	61	21.1073	0	0	0	1	1	0	0	0	0	1	15.5	196	29	17	4.5	0	0.8		139	3.9	102	2200	100	0	0	350	292	0	0	1	0	1	3	41	0	1769	0	0	3	0	65
49	1	1	52	173	70	23.3887	0	1	0	1	0	0	0	0	0	1	12.9	202	25	28	3.9	1	1.2	64	135	3.7	98	2000	100	0	0	950	435	0	0	0	0	1	12	11	1	9	1	0	3.1	0	55.3333
50	0	1	54	168.7	72.7	25.545	0	1	0	1	1	1	1	0	0	1	13.6	199	21	19	4	0	1	83	136	4	105	2500	200	0	0	1900	250	0	0	0	0	1	1	8	0	2725	0	0	3.1	83	72
51	0	0	76	158.7	69.2	27.476	0	1	1	1	1	1	0	1	1	0	12.8	206	17	11	4	0	0.7	81	143	3.6	104	4200	100	0	0	3320	300	0	0	0	1	1	1	7	0	1493	0	0	2.5	60	65
52	0	1	52	166.3	70.5	25.492	1	1	0	1	0	0	1	0	1	1	13.6	240	34	19	4.6	0	0.87	60	142	3.5	106	1900	50	0	0	600	200	0	0	0	0	1	1	6	0	1023	0	0	4	60	65
53	0	1	62	157.7	66.95	26.921	1	1	0	0	1	1	0	1	0	1	14.9	265	46	44	4.5	0	1	76	140	4.3	100	1600	100	0	0	180	210	0	0	0	0	1	1	5	0	2149	0	0	3	61	59
54	0	1	44	168.1	77.95	27.585	0	1	0	1	0	1	0	0	0	0	16.6	286	32	28	4.2	0	1.1	73	141	4.1	105	750	100	0	0	205	270	0	0	0	0	0	0	5	0	2173	0	0	0	0	63
55	0	0	73	148.5	62.2	28.2057	1	0	0	0	1	0	0	0	0	0	14.9	267	20	25	3.9	1	0.7	89	141	4	105	3900	100	0	0	880	305	0	0	0	0	1	5	10	0	1211	0	0	2.6	60	68.3333
56	0	0	54	150	55	24.4444	0	1	0	1	0	0	0	0	0	0	12	449	23	19	4	0	0.5	90	139	4.6	102	1750	200	0	1	1000	270	1	0	0	0	1	2	6	0	2203	0	0	2.7	90	64
57	0	1	67	169.7	86.5	30.037	0	0	0	0	0	0	1	0	0	1	14.7	210	20	20	4	0	0.68	90	142	4.5	103	1500	0	0	0	530	265	0	0	0	1	1	1	11	0	275	0	0	3.1	90	65
58	0	0	63	149	48	21.621	0	1	0	0	1	0	0	1	0	0	12.8	248	30	29	4.5	0	0.7	85	143	3.9	104	1650	100	0	0	680	345	0	0	0	0	1	18	177	0	2139	0	0	2.8	90	78
59	0	0	71	151.7	59.7	25.942	0	1	0	1	0	0	0	0	0	0	14	314	19	8	4.1	0	0.8	71	139	4.5	99	850	100	0	0	160	230	0	0	0	0	1	1	5	1	959	0	0	3	60	65
60	0	0	61	148	54.8	25.018	0	0	0	0	0	0	0	0	0	0	12.7	294	15	11	3.7	1	0.8	73	141	4.1	104	1300	100	0	0	940	293	0	0	0	1	1	1	6	0	703	0	0	3.4	60	65
61	0	1	52	157	71	28.804	0	0	0	0	0	0	1	0	0	1	13.5	129	25	27	3.7	1	0.8	90	139	3.4	106	2100	175	0	0	260	225	0	0	0	0	1	1	11	0	2412	0	0	3.4	90	77
62	0	0	66	156.3	44	18.011	0	1	0	1	1	0	0	1	1	0	12.2	253	19	15	3.9	1	0.78	74	143	4.6	104	1600	0	0	0	410	237	0	0	0	1	1	1	6	0	310	0	0	3.1	0	61.6667
63	0	0	57	148.7	52.5	23.743	0	1	0	1	1	0	0	0	0	0	12.3	159	17	10	4.4	0	0.72	83	141	4.2	105	2100	100	0	0	2120	355	0	0	0	0	1	1	5	0	1229	0	0	3.4	0	58.3333
64	1	1	53	170	69	23.8754	0	0	0	0	0	0	1	0	0	1	15.3	223	56	33	4.3	0	0.6	90	135	3.8	100	3700	175	0	0	1700	328	0	0	0	0	1	2	11	0	2126	0	0	2.8	0	76.6667
65	0	0	71	151	61	26.753	0	1	0	1	0	1	0	1	0	0	12.2	248	25	23	4	0	0.7	82	142	4.2	108	900	100	0	0	620	172	0	0	0	0	1	1	6	0	1438	0	0	2.9	0	58.3333
66	1	1	58	176	78	25.1808	0	0	0	0	0	0	1	0	0	0	14.3	173	31	17	4	0	1.11	68	143	4.1	103	1900	200	0	0	1400	325	0	0	0	1	1	25	53	0	468	0	0	2.5	0	60
67	0	0	71	140.2	58.35	29.686	0	1	1	1	1	1	0	1	1	0	13.6	216	16	10	4.2	0	0.7	88	140	4.1	103	1650	100	0	0	180	275	0	0	0	0	0	0	9	0	2250	0	0	0	0	73
68	0	0	54	157	49.55	20.102	0	0	1	0	0	0	0	0	0	0	14.1	213	24	17	4.4	0	0.5	90	139	5	102	2800	150	0	1	2000	330	0	0	0	0	1	1	11	0	2333	0	0	2.8	90	66
69	1	0	56	156	56	23.0112	0	0	0	1	0	0	0	0	0	0	12.4	167	18	17	4	0	0.6	90	135	3.9	99	1600	100	0	0	750	347	0	0	0	1	1	6	19	0	494	0	0	2.8	0	56
70	0	0	56	163.6	50	18.681	0	0	0	0	0	0	0	0	0	0	14.8	226	20	11	4.9	0	0.6	90	136	4	102	2000	125	0	0	650	220	0	0	0	0	1	1	7	0	2238	0	0	3.1	90	54
71	0	0	70	145.7	51.2	24.119	0	1	0	1	0	0	0	0	0	0	11.1	275	19	10	3.9	1	0.7	60	143	4.3	107	1650	50	0	0	530	280	0	0	0	0	1	1	7	0	1995	0	0	2.5	60	62
72	1	0	60	160	78	30.4688	0	0	0	0	0	0	0	0	0	0	13.8	200	27	23	3.6	1	0.5	90	135	3.5	103	2300	300	0	0	1080	297	0	0	0	0	1	30	29	1	30	1	1	2.8	0	62.6667
73	0	0	53	160	54	21.094	0	0	0	1	0	0	0	0	0	0	13.4	229	27	14	4.1	0	0.52	90	142	4.4	105	2100	0	0	0	150	325	0	0	0	0	1	1	6	0	444	0	0	3.2	90	61.6667
74	0	0	63	166.4	74.4	26.87	0	1	0	1	1	0	1	0	1	0	11.4	223	24	20	4	0	0.9	63	140	4.3	107	850	150	0	0	530	260	0	0	0	0	1	1	6	0	2083	0	0	3.5	72	67
75	0	0	72	150	64.5	28.667	1	1	1	1	1	0	0	1	1	0	13.8	321	30	23	3.7	1	0.63	60	139	4	103	1700	0	0	0	495	250	0	0	0	1	1	1	5	0	638	0	0	3.1	0	66.6667
76	0	0	51	164	70	26.026	0	1	0	0	1	0	0	0	0	0	12.9	248	26	20	4.2	0	0.8	80	140	4.4	106	1500	100	0	1	550	225	0	0	0	0	1	1	5	0	2335	0	0	3.4	70	65
77	1	1	67	165	55	20.202	0	0	0	0	0	0	1	0	0	1	15	285	53	70	3.9	1	0.9	84	139	4.3	106	3800	0	0	0	800	299	0	0	0	1	1	15	45	0	1180	0	0	3.1	0	59.6667
78	0	0	50	159.1	50.8	20.069	0	0	0	0	0	0	0	1	0	0	13	191	21	13	4	0	0.73	84	143	4.3	106	2200	0	0	0	1240	285	0	0	0	1	1	1	5	0	955	0	0	0	0	48.3333
79	0	0	61	160.4	60.8	23.632	0	1	0	1	0	0	0	0	0	0	12.7	316	19	13	4	0	0.68	88	144	4.4	105	1800	0	0	0	600	305	0	0	0	1	1	1	6	0	687	0	0	3.5	60	63.3333
80	0	0	51	156	56.5	23.217	0	0	0	0	0	0	1	0	0	0	12.8	234	15	11	3.7	1	0.55	60	142	4.2	105	1450	0	0	0	800	244	0	0	0	1	1	1	5	0	633	0	0	2.9	0	65
81	0	0	43	148	56	25.566	0	1	0	1	0	1	0	1	1	0	10.1	226	14	10	3.2	1	0.45	60	141	3.5	108	1100	0	0	0	650	175	0	0	0	1	1	1	4	0	914	0	0	3.4	60	61.6667
82	0	0	64	142.2	54.5	26.952	0	0	0	0	0	0	0	0	0	0	11.9	345	21	12	3.9	1	0.63	90	144	4.4	104	1700	0	0	0	205	280	0	0	0	1	1	1	5	0	556	0	0	2.8	90	56.6667
83	0	1	50	173	76.15	25.444	0	1	0	1	0	1	0	0	0	1	14.2	251	16	13	4.1	0	0.87	60	142	4.2	106	3500	0	0	0	2850	375	0	0	0	1	1	1	4	0	960	0	0	3.2	60	58.3333
84	0	0	56	157.6	60.7	24.439	1	1	0	1	0	1	0	0	0	0	13.5	197	15	13	4.1	0	0.5	90	142	4	107	3500	150	0	0	1800	245	0	0	0	0	1	1	6	0	2734	0	0	3.2	90	65
85	1	0	75	153	60	25.6312	0	1	0	1	0	0	0	0	0	0	11.9	220	65	50	4	0	0.8	70	141	3.1	109	1150	75	0	0	310	422	1	0	0	0	1	26	124	0	2062	0	0	2.9	0	65.3333
86	0	0	50	163	62	23.3355	0	1	0	0	0	0	0	0	0	0	11.1	242	17	11	4.3	0	0.6	60	144	3.8		2300	150	0	0	380	265	0	0	0	0	1	1	11	0	853	0	0	3.3	60	63.3333
87	0	1	54	175.9	83.4	26.955	0	1	0	0	1	0	0	0	0	1	16	157	21	26	3.8	1	0.9	90	138	4.2	106	2400	200	0	0	800	317	0	0	0	0	1	1	7	0	2641	0	0	3.3	90	62
88	0	0	57	153.8	52.99	22.402	0	1	0	1	0	0	0	0	0	0	12.1	267	18	21	4.4	0	0.68	89	142	4.1	103	1250	100	0	0	330	200	0	0	0	0	1	1	5	0	1212	0	0	3.2	60	58.3333
89	1	0	70	150	50	22.2222	0	1	0	0	0	0	0	1	0	0	11.8	258	18	13	4.2	0	0.63	60	141	4.4	105	1300	0	0	0	305	207	0	0	0	1	1	2	9	0	1066	0	0	2.9	0	53.6667
90	0	0	68	150	47.3	21.0222	0	0	0	1	0	0	0	0	1	0	11.7	301	27	27	3.1	1	0.6	60	140	3.9	103	2000	100	200	0	1450	345	0	0	0	1	1	2	23	0	646	0	0	3	60	68.3333
91	0	0	57	151	48.5	21.271	0	0	0	0	0	0	1	0	0	0	12.5	202	25	26	4	0	0.55	60	143	3.9	106	3400	100	0	0	1680	285	0	0	0	0	1	1	5	0	1207	0	0	3.2	60	63.3333
92	0	0	66	153	53	22.6409	1	1	0	1	1	1	0	1	1	0	13.1	348	30	20	4.3	0	0.4	60	143	3.5	110	1000	100	0	0	410	295	0	0	0	0	1	14	60	0	1565	0	1	3.2	60	66.6667
93	0	1	51	170.8	66.65	22.847	0	0	0	0	0	0	0	0	0	0	15.3	295	25	16	4.1	0	1	84	143	4.3	103	2450	100	0	0	890	455	0	0	0	0	1	1	7	0	2564	0	0	3.5	90	62
94	0	0	78	158.2	59.9	23.934	0	1	0	1	1	0	0	0	0	0	12.5	216	35	32	3.8	1	1.02	52	140	4.1	107	1800	100	0	0	250	355	0	0	0	0	1	1	9	0	1257	0	0	2.8	0	56.6667
95	0	0	48	154	59	24.878	0	0	0	0	0	0	0	0	0	0	9.9	556	19	19	4.1	0	0.51	60	136	4	108	3000	100	0	0	1650	395	0	0	0	0	1	2	10	0	1415	0	0	2.5	60	50
96	1	1	40	162	80	30.4832	0	1	0	1	0	0	0	0	0	1	14.2	248	24	29	3.7	1	0.8	60	134	4.2	102	2500	50	0	0	1400	344	0	0	0	0	1	3	20	0	1996	0	0	2.5	0	76
97	1	1	52	165.8	60	21.8264	0	0	0	0	0	0	0	0	0	1	13.9	244	24	24	4.2	0	0.9		140	3.9	101	4000	50	0	0	2360	435	0	0	0	0	1	33	92	1	1502	0	0	2.6	0	59.3333
98	0	0	50	167	57.3	20.546	0	0	1	0	0	0	0	0	0	1	12.2	191	34	15	4.5	0	0.55	60	139	4.3	106	1650	0	0	0	630	220	0	0	0	1	1	1	6	0	822	0	0	3.6	60	66.6667
99	0	1	53	171.3	73.7	25.116	0	0	0	0	0	0	0	0	0	1	14.6	229	31	33	4.4	0	0.9	90	139	4.4	105	1650	200	0	1	1340	475	0	0	0	0	1	1	9	0	2516	0	0	3.4	83	63
100	0	0	71	140.2	47.4	24.115	0	1	0	1	0	1	1	0	1	0	14.1	179	26	17	4.1	0	0.8	60	145	4	104	2450	80	0	0	660	491	0	0	0	0	1	1	6	0	1850	0	0	2.9	60	62
101	0	0	67	149	68	30.6293	1	1	0	1	1	0	0	1	0	0	9.5	327	19	23	4	0	1	55	136	4	102	1600	100	0	0	210	270	1	0	0	0	1	2	6	0	1598	0	0	3.1	55	68.3333
102	1	0	62	157	56	22.719	0	1	0	1	1	0	0	0	0	0	14.9	247	28	16	4.2	0	0.6	60	137	3.9	104	1600	180	0	0	200	220	0	0	0	0	1	2	11	0	1652	0	0	3	0	72.3333
103	0	0	53	160.3	81.8	32.664	0	0	0	0	0	0	0	0	0	0	13.6	135	18	9	4.2	0	0.8	75	141	4	103	3000	400	0	0	1410	320	0	0	0	0	1	1	4	0	1662	0	0	3.2	60	76.6667
104	0	0	58	163	58	21.83	0	1	0	1	0	0	0	0	1	0	11.1	236	21	15	3.7	1	0.82	72	140	4.1	103	1200	0	0	0	620	215	0	0	0	1	1	1	5	0	806	0	0	3.3	60	61.6667
105	0	0	59	145.7	44.7	21.057	0	0	0	0	0	0	0	0	0	1	12.4	278	20	20	4	0	0.59	60	141	4.4	102	1500	0	0	0	420	310	0	0	0	1	1	1	5	0	779	0	0	2.9	60	53.3333
106	1	1	48	178	70	22.0932	0	0	0	0	0	0	0	0	0	1	15.2	169	64	73	4	0	0.64	90	134	4.2	96	2200	150	0	0	550	324	0	0	0	1	1	6	25	0	375	0	0	3.1	0	58.6667
107	1	0	76	150	48	21.3333	0	0	0	0	0	0	0	0	0	0	10.2	338	30	33	3.9	1	0.6		135	4.8	102	3250	100	0	0	850	318	1	0	0	0	1	15	67	0	1314	0	0	2.5	0	57.3333
108	0	1	59	172	52	17.5771	0	0	0	0	0	0	0	0	0	1	15.4	179	23	16	4.6	0	0.81	60	143	4	107	2000	100	0	0	280	290	0	0	0	0	1	2	7	0	1390	0	0	2.7	60	58.3333
109	0	0	54	150	57	25.333	0	0	0	0	0	0	0	0	0	0	14	296	28	25	4.8	0	0.7	60	140	4.1	102	1500	50	0	0	600	270	0	0	0	0	1	1	8	0	1926	0	0	3.2	60	61
110	1	1	55	171	86	29.4108	0	0	0	1	0	0	1	0	0	1	14.1	176	34	43	3.9	1	0.8	60	137	4.1	107	7050	100	0	0	6450	376	1	0	0	0	1	31	59	0	1760	0	1	2.1	0	63.6667
111	0	0	61	153.4	55	23.373	0	0	0	0	0	1	1	1	0	0	13.8	147	22	13	4.4	0	0.61	60	141	4.3	105	1500	0	0	0	600	240	0	0	0	1	1	1	5	0	661	0	0	3.7	60	56.6667
112	0	0	69	143.7	42.1	20.388	1	1	1	1	1	1	0	1	1	0	10.9	343	22	15	3.9	1	0.7	83	141	3.9	105	2000	100	0	0	810	360	0	0	0	0	1	1	6	0	1495	0	0	2.5	60	60
113	1	0	59	155	57	23.7253	0	0	0	0	0	0	1	0	0		12.4	156	33	21	3.2	1	0.8	60	132	3.6	100	800	150	0	0	1150	257	0	0	0	0	0	1	49	0	1932	0	0	2.5	0	59.3333
114	0	0	61	150.5	50.45	22.273	0	0	0	0	0	1	0	1	1	1	11	167	16	10	3.8	1	0.6	90	141	4	109	1850	100	0	0	2360	295	0	0	0	0	1	1	6	0	2279	0	0	3.2	90	60
115	1	0	47	156	48	19.7239	0	0	0	0	0	0	0	0	0	0	14.2	191	21	15	4.3	0	0.9	73	143	4.2		2300	100	0	0	1330	325	0	0	0	0	1	6	21	0	2248	0	0	3	77	72.6667
116	0	0	47	162.6	58.8	22.24	0	0	0	0	0	0	1	0	0	1	14.2	240	34	30	3.4	1	0.7	90	139	3.8	101	2600	100	0	0	1520	245	0	0	0	0	1	1	5	0	1492	0	0	3.1	60	73.3333
117	0	1	65	155.4	54.45	22.547	0	1	0	0	1	0	0	0	0	1	12.4	266	26	19	3.6	1	0.79	60	139	4	103	1850	50	0	0	500	275	0	0	0	1	1	1	5	0	1103	0	0	3.2	60	75
118	0	0	64	152	42.4	18.352	0	0	0	0	0	0	0	0	0	0	13.3	109	35	15	4.1	0	0.71	83	143	4.1	103	1600	100	0	0	860	203	0	0	0	1	1	1	6	0	1372	0	0	3.2	60	53.3333
119	1	0	52	157.8	55.7	22.3687	0	0	0	0	0	0	0	0	0	0	12.2	307	21	16	4.4	0	0.6	90	145	3.9	102	3000	100	0	0	730	317	1	0	0	0	1	1	7	0	2383	0	0	3.2	0	68.6667
120	0	1	51	170	66.1	22.872	0	1	0	0	0	0	0	0	0	1	12.9	212	27	32	4.5	0	0.84	60	140	3.9	104	1900	0	0	0	1000	268	0	0	0	1	1	1	6	0	736	0	0	3.4	60	51.6667
121	1	1	80	172	88	29.7458	0	1	0	1	0	0	0	0	0	1	12.9	166	32	20	3.3	1	1	76	136	4.5	103	2700	150	0	0	295	346	1	0	0	0	1	18	74	1	582	0	0	2.7	76	61.3333
122	1	1	57	162	57	21.7193	0	0	0	1	0	0	0	0	0	1	15.2	262	25	22	4.2	0	0.8	90	134	4.1	102	1400	175	0	0	495	324	0	0	0	0	1	3	14	0	2117	0	0	2.4	0	62.6667
123	0	1	60	164.6	67.05	24.748	0	0	0	0	0	0	0	0	0	1	13.1	226	30	35	4.3	0	0.8	60	144	4.2	105	1500	150	0	0	420	275	0	0	0	0	1	1	9	0	1754	0	0	3.3	60	62
124	1	0	52	159	52	20.5688	0	0	0	1	0	0	0	0	0	0	11.7	222	21	14	3.8	1	0.6	60	136	3.2	101	2000	50	0	0	500	273	0	0	0	0	1	3	18	0	1971	0	0	3	0	59.3333
125	1	0	49	160	65	25.3906	0	0	0	1	0	0	0	0	0	0	10.4	159	37	18	4.3	0	0.6	60	138	4	103	1700	100	0	0	360	317	0	0	0	0	1	2	22	0	2040	0	0	3.1	0	68.6667
126	0	0	70	156	72.45	29.771	0	1	0	1	1	0	0	0	1	0	12.6	214	41	45	3.9	1	0.73	79	142	4.1	103	1600	0	0	0	530	355	0	0	0	1	1	1	12	0	617	0	0	3.3	0	65
127	0	0	60	156.2	54.3	22.256	0	1	0	1	0	0	1	0	1	0	12.3	166	40	58	4.6	0	0.53	60	139	4.3	101	1300	100	0	0	260	385	0	0	0	0	1	1	8	0	1260	0	0	3.2	60	58.3333
128	0	1	54	155.7	61.1	25.204	1	0	0	0	0	0	0	1	1	1	14.4	193	16	27	3.7	1	0.7	60	135	3.8	100	2500	150	0	0	1850	300	0	0	0	0	1	1	4	0	1661	0	0	3	60	60
129	0	0	71	148.9	52.4	23.634	0	0	0	0	0	0	0	0	1	0	12.1	205	24	16	4	0	0.72	80	141	3.8	104	3700	100	0	0	2840	322	0	0	0	0	1	1	6	0	1185	0	0	3	0	58.3333
130	1	0	59	145	45	21.4031	0	0	0	1	0	0	0	0	0	0	12.1	304	43	17	4.1	0	0.37	60	132	3.8	94	2900	100	0	0	1330	363	0	0	0	0	1	6	39	0	1262	0	0	3.3	0	62.6667
131	0	1	51	165.9	74.8	27.177	0	0	0	0	0	0	0	0	0	0	14.4	187	18	22	4	0	0.8	71	142	4.4	106	1200	100	0	0	200	270	0	0	0	0	1	1	5	0	1710	0	0	3.2	0	73
132	0	0	53	160.1	61.3	23.915	0	1	0	1	0	1	0	0	0	0	13.2	355	18	14	3.8	1	0.61	90	141	3.9	105	2000	0	0	0	1250	255	0	0	0	1	1	1	5	0	395	0	0	2.9	90	58.3333
133	1	0	82	152	53	22.9398	0	1	0	1	0	1	0	0	0	0	11.7	197	60	22	3.9	1	0.6	90	133	3.8	97	4100	250	0	0	500	254	1	0	0	0	1	29	87	1	163	0	0	2.8	73	61.6667
134	0	1	55	174.8	77.6	25.397	1	1	1	1	1	1	0	0	1	1	13.5	234	26	40	3.8	1	0.7	90	139	4.3	102	1600	100	0	0	540	207	0	0	0	0	0	0	5	0	2243	0	0	0	0	62
135	0	0	65	150.9	52	22.836	0	0	0	1	1	0	1	0	1	0	10.3	303	23	14	3.7	1	0.66	90	144	4.3	106	1200	0	0	0	640	243	0	0	0	1	1	1	5	0	773	0	0	3.2	60	58.3333
136	0	0	69	146.8	55.4	25.707	0	1	1	1	1	1	0	1	0	0	12.6	282	22	20	4	0	0.8	76	142	4.2	103	1300	200	0	0	680	245	0	0	0	0	1	1	9	0	2713	0	0	3.1	88	70
137	0	1	59	160	64.25	25.098	0	1	0	0	1	1	0	0	1	1	11.9	163	23	22	3.7	1	0.7	90	139	3.8	111	2000	150	0	0	1130	255	0	0	0	0	1	1	7	0	2773	0	0	2.8	90	66
138	0	0	49	159.3	64.95	25.595	0	0	0	0	0	0	0	0	0	0	13	237	17	14	4.4	0	0.5	60	138	4.1	103	2000	50	0	0	1650	235	0	0	0	0	1	1	4	0	1978	0	0	3.2	60	65
139	0	0	62	152	50.9	22.031	0	0	0	1	0	1	0	0	0	0	13.2	240	12	11	4.3	0	0.6	60	144	4.2	105	2000	50	0	0	640	385	0	0	0	0	1	1	8	0	2010	0	0	2.9	60	66
140	0	0	45	162.4	62.6	23.736	0	0	0	0	0	0	0	0	0	0	13.3	215	20	18	3.8	1	0.74	85	138	3.9	102	1700	0	0	0	780	255	0	0	0	1	1	1	6	0	389	0	0	3	0	63.3333
141	0	0	38	169	49.8	17.436	0	0	0	0	0	0	1	0	0	0	12.3	210	14	11	3.5	1	0.59	90	134	4.1	106	2300	0	0	0	1960	310	0	0	0	1	1	1	8	0	396	0	0	2.9	90	65
142	0	0	76	152	53.5	23.156	0	1	0	0	1	1	0	1	0	0	10.5	199	30	20	3.8	1	0.92	59	142	4	107	1150	100	0	0	520	240	1	0	0	0	1	1	10	0	1255	0	0	3	59	65
143	0	0	66	160.6	55.85	21.654	1	0	0	0	0	0	0	0	0	0	11.5	170	25	18	4	0	0.6	90	145	3.8	107	2100	150	0	1	1240	285	1	0	0	0	1	2	11	0	2585	0	0	2.3	90	64
144	0	0	58	158.6	65.7	26.119	0	1	0	0	0	0	0	0	0	0	13.3	234	19	18	4	0	0.6	90	141	3.9	105	2100	150	0	0	810	267	0	0	0	0	1	1	6	0	2536	0	0	3.1	90	73
145	0	1	55	157	71.9	29.17	0	0	0	0	0	0	0	0	0	1	16.8	182	21	26	4.6	0	0.82	69	140	4.7	103	1850	100	0	0	550	255	0	0	0	0	0	0	7	0	1681	0	0	0	0	77
146	0	0	69	153.6	61.3	25.982	0	1	0	1	0	0	0	0	0	0	13.5	192	16	12	3.9	1	0.7	83	140	4.2	102	950	100	0	0	450	230	0	0	0	0	1	1	6	0	1339	0	0	3	60	60
147	0	0	69	153	49	20.9321	0	0	0	0	0	0	0	0	0	0	12.2	264	23	13	4.2	0	0.7	89	142	4.2		2400	100	0	0	410	245	0	0	0	0	1	2	10	0	2228	0	0	2.8	71	65
148	0	0	37	155.8	54	22.2464	0	0	0	0	0	0	0	0	0	0	13.4	245	20	14	4.3	0	0.6	90	138	3.3	106	700	125	0	0	390	240	0	0	0	0	1	2	7	0	2172	0	0	2.8	90	65
149	0	1	48	164	66	24.539	0	0	0	0	0	0	0	0	0	1	15.2	343	18	12	3.9	1	0.7	60	141	4	101	2400	50	0	0	450	380	0	0	0	0	1	1	6	0	1946	0	0	2.7	60	69
150	0	1	40	171.8	82.1	27.816	0	1	0	1	1	0	0	0	0	1	13.5	239	23	28	4.1	0	0.8	60	140	4.3	105	2100	100	0	0	470	305	0	0	0	0	1	1	7	0	2039	0	0	3.2	60	63
151	1	1	51	173	65	21.7181	0	0	0	0	0	0	1	0	1	1	15.8	215	22	14	4.1	0	1					1700	175	0	0	720	253	0	0	0	0	1	4	10	0	2715	0	0	2.4	90	63.3333
152	0	0	65	156.5	63.7	26.008	0	0	0	0	0	0	0	1	0	0	13.1	186	24	28	3.7	1	0.79	73	140	4.3	103	1500	0	0	0	500	200	0	0	0	1	1	1	5	0	948	0	0	3.3	60	65
153	1	0	68	155.5	58	23.9865	0	1	0	1	0	0	0	0	0	0	11.9	216	31	17	3.4	1	0.6	90	137	4	108	3200	200	0	0	1100	308	0	0	0	0	1	10	26	0	2507	0	0	2.6	90	68.6667
154	0	0	52	148.6	66.8	30.251	0	1	0	0	1	0	0	0	1	0	11.7	241	17	6	4.1	0	0.68	90	141	4.1	105	1250	0	0	0	130	310	0	0	0	1	1	1	5	0	550	0	0	3.2	90	65
155	1	0	59	158	48	19.2277	0	0	0	1	0	0	1	0	0	0	12.9	269	19	10	4.4	0	0.77	77	141	4.5	102	1300	100	0	0	1190	292	0	0	0	1	1	11	27	0	360	0	0	2.9	0	62.3333
156	0	0	62	151.9	59.8	25.917	0	1	1	1	1	1	0	1	1	0	13.4	225	23	28	4	0	0.57	60	145	4.5	104	1500	50	0	0	730	200	0	0	0	1	1	1	5	0	1036	0	0	3.2	60	60
157	0	1	65	164.2	69.7	25.852	0	1	0	1	0	0	0	0	0	1	14.2	151	26	17	4.5	0	0.9	90	141	3.7	99	1900	200	500	0	1220	310	0	0	0	0	1	1	7	0	2748	0	0	3.4	90	71
158	0	0	57	152.8	60.22	25.793	0	1	0	1	1	1	0	0	1	0	13.8	262	23	24	4.6	0	0.6	60	145	4.4	103	2500	300	0	0	1530	255	0	0	0	0	1	1	4	0	1655	0	0	3.4	60	60
159	0	0	61	156.7	59.7	24.313	0	0	0	0	0	0	0	0	0	0	13.4	326	17	12	4.4	0	0.7	85	139	4.4	102	1700	0	0	0	480	195	0	0	0	1	1	1	6	0	416	0	0	3	0	63.3333
160	1	1	68	165	65	23.8751	0	1	0	1	0	0	0	0	0	1	14.8	201	20	22	4.3	0	1		145	4	106	7400	200	0	0	3900	293	0	0	0	0	1	7	6	1	7	1	1	2.7	54	60.3333
161	0	0	59	147.9	52.4	23.955	0	0	0	0	0	0	1	0	0	0	11.1	281	20	12	3.9	1	0.5	90	143	3.9	108	1900	100	0	0	910	360	1	0	0	0	1	2	13	0	2461	0	0	2.8	90	64
162	0	0	73	140.6	50.25	25.419	0	1	0	1	1	0	0	1	0	0	12.7	182	29	21	3.8	1	0.7	82	143	3.9	103	1400	0	0	0	480	222	0	0	0	1	1	1	5	0	386	0	0	3	0	58.3333
163	0	1	55	166.4	77.4	27.953	0	0	0	0	0	0	0	0	0	1	13.7	317	23	18	4.3	0	1	78	141	4.1	103	1700	100	0	0	560	315	0	0	0	0	0	0	5	1	1487	0	0	3.1	0	62
164	0	0	55	160.8	83.25	32.197	0	0	0	1	0	0	0	0	1	0	12.7	223	30	25	4.6	0	0.8	60	143	4	105	1550	50	0	0	150	260	0	0	0	0	1	2	11	0	1935	0	0	3.8	60	70
165	0	0	56	157.8	54.4	21.847	0	1	0	1	1	0	1	0	1	0	12.6	227	18	19	4	0	0.67	60	144	4.5	110	2300	0	0	0	1320	275	0	0	0	1	1	1	5	0	841	0	0	2.9	60	71.6667
166	0	1	61	164.3	70.3	26.042	1	1	0	1	1	1	1	1	0	1	15.5	164	16	17	3.9	1	1.11	67	142	3.6	104	1300	0	0	0	90	280	0	0	0	1	1	1	5	0	687	0	0	3.3	0	68.3333
167	0	0	48	152.2	59.5	25.685	0	0	0	0	0	0	0	0	0	0	13.2	261	20	23	4	0	0.7	89	141	4.5	104	850	50	0	0	210	202	0	0	0	0	1	1	5	0	2087	0	0	2.9	90	69
168	0	0	53	145	47	22.3543	0	0	0	1	0	0	0	0	0	0	11.6	236	28	18	3.6	1	0.5	60	140	3.7	105	2500	100	0	0	1600	290	0	0	0	0	1	4	20	0	1448	0	0	2.7	60	65
169	0	0	58	159.5	65.6	25.786	0	0	0	0	0	0	0	0	0	0	13	217	20	18	4	0	0.8	74	142	4.1	105	1500	100	0	0	480	260	0	0	0	0	1	1	4	0	1731	0	0	3.1	0	65
170	0	0	50	154.4	51.1	21.435	0	0	0	0	0	0	1	0	0	0	13.1	257	18	15	3.7	1	0.6	90	140	4.1	106	1300	100	0	0	200	218	0	0	0	0	1	1	11	0	2398	0	0	2.8	90	66
171	0	0	62	148.3	63.9	29.055	0	1	1	1	1	1	0	1	1	0	14.2	264	27	36	4.3	0	0.6	90	141	4.2	105	2000	150	0	0	1370	397	0	0	0	0	1	2	9	0	2467	0	0	3.3	90	65
172	0	0	57	156.8	52.5	21.3534	0	0	0	0	0	0	1	0	0	1	14.1	286	19	17	4	0	0.59	60	142	4.6	104	1150	50	0	0	250	218	0	0	0	0	1	1	7	0	702	0	0	3.1	60	68.3333
173	0	0	55	150.9	53.3	23.4072	0	0	0	0	0	0	0	0	0	0	12.1	257	19	26	4.1	0	0.6	60	141	3.8	108	1800	100	0	0	1100	227	0	0	0	0	1	1	5	0	1472	0	0	3.2	60	63.3333
174	0	0	57	144	42.3	20.399	0	0	0	0	0	1	0	0	0	0	14	298	25	15	4.3	0	0.61	60	138	4.2	106	2750	100	0	0	700	325	0	0	0	1	1	1	5	0	1222	0	0	0	0	51.6667
175	0	0	47	169.4	62.5	21.78	0	0	0	1	0	0	1	0	0	0	13.8	323	27	29	5	0	0.8	77	144	4.1	102	1300	50	0	0	880	200	0	0	0	0	1	1	6	0	2125	0	0	3.9	90	61
176	0	0	59	150	52.5	23.333	1	1	1	1	1	0	1	1	1	0	13.5	165	24	20	4.9	0	0.8	73	139	3.9	106	1300	100	0	0	270	292	0	0	0	0	1	2	15	0	1788	0	0	3.2	0	63
177	0	0	69	153	65.95	28.173	0	1	0	1	1	1	0	1	1	0	11.7	211	17	13	3.7	1	0.7	83	139	4.5	102	2500	100	0	0	430	325	0	0	0	0	1	2	10	0	1597	0	0	3	60	70
178	0	0	69	144.5	53.5	25.622	0	1	0	1	1	1	0	1	0	0	12.3	510	21	17	4.3	0	1.1	49	143	4.3	105	2500	50	0	0	340	440	0	0	0	0	1	1	6	0	1992	0	0	3	60	64
179	0	0	69	151	48.6	21.315	0	1	0	1	1	1	0	0	0	0	12.3	259	18	13	4.2	0	0.73	79	142	4.1	103	1500	50	0	0	150	270	0	0	0	0	1	1	6	0	1072	0	0	3.1	60	65
180	0	0	69	151.1	49.9	21.856	0	1	0	0	1	0	0	0	0	0	11	271	19	11	4.1	0	0.9	60	144	4	107	1200	100	0	0	300	197	0	0	0	0	1	1	5	0	1810	0	0	3	0	66
181	0	0	51	162.9	55.9	21.065	0	1	0	0	0	0	0	0	0	1	13.8	247	24	24	4	0	0.7	88	142	3.8	103	2300	0	0	0	500	240	0	0	0	0	1	1	4	0	2208	0	0	3.3	90	63
182	0	0	62	155.6	53.7	22.18	0	0	0	1	0	1	0	0	0	0	13.9	290	25	19	4.4	0	0.6	60	145	4.5	105	3300	100	0	0	320	408	1	0	0	0	1	1	5	0	1837	0	0	3.7	60	60
183	0	0	55	152.8	61	26.127	1	1	0	1	0	0	0	0	0	0	15.1	217	27	36	4.2	0	0.7	90	137	4.3	102	2100	150	0	0	320	340	0	0	0	0	1	1	10	0	2395	0	0	3.3	90	57
184	0	0	73	156.8	62.5	25.421	0	0	0	1	1	0	0	0	0	0	11.8	194	15	14	4.2	0	0.67	86	144	4	109	2100	0	0	0	965	380	0	0	0	0	1	1	7	0	693	0	0	3.1	0	61.6667
185	0	1	64	175.1	74.5	24.299	0	1	0	1	0	0	0	0	0	1	14.4	264	23	22	4.5	0	1.3	59	139	4.1	97	1050	200	0	0	590	220	0	0	0	0	1	1	10	0	2347	0	0	3.2	90	61
186	1	0	83	138	45	23.6295	0	0	0	1	0	0	0	0	0	1	12.4	246	21	14	4.4	0	0.8		148	4.5	113	2600	0	0	0	870	293	0	0	0	0	1	14	14	1	1195	0	0	2.7	53	57.3333
187	0	0	56	159.9	50.7	19.829	1	0	0	1	0	0	0	0	1	0	13.1	252	23	17	4.5	0	0.6	60	138	4.3	105	1700	100	0	0	430	265	0	0	0	0	1	1	5	0	1460	0	0	3.3	60	58.3333
188	0	0	71	150.3	59.7	26.428	0	1	0	1	0	1	0	0	1	0	13.3	273	18	13	3.7	1	0.7	60	139	4.3	108	1000	50	0	0	440	198	0	0	0	0	1	1	4	0	1929	0	0	3.3	60	59
189	0	0	57	151.8	62.75	27.231	0	1	0	1	1	0	0	0	1	0	16	327	33	19	4.1	0	0.9	60	140	4	107	2350	100	0	0	720	418	0	0	0	0	1	1	16	0	1884	0	0	2.7	60	61
190	0	0	54	159.7	62	24.31	0	0	0	0	0	0	1	0	0	0	13.5	191	43	38	4.6	0	0.5	60	140	3.8	101	1600	100	0	0	210	195	0	0	0	0	1	1	4	0	1732	0	0	3.1	60	60
191	0	0	63	154	55.8	23.528	0	1	0	1	1	1	0	1	0	0	12.8	138	34	34	3.9	1	0.7	85	142	4	103	4200	100	0	0	710	468	1	1	0	0	1	7	39	0	2159	0	0	2.8	72	65
192	0	0	69	148.2	61.55	28.024	0	1	0	1	0	1	1	0	0	0	13	322	16	10	4.4	0	0.53	60	143	3.7	103	2200	100	0	0	670	300	0	0	0	1	1	1	5	0	1130	0	0	3.4	60	61.6667
193	0	0	67	156.4	57.8	23.629	0	0	0	0	0	0	0	1	1	0	13.9	314	25	22	4.3	0	0.9	62	139	4.2	100	1400	100	0	0	140	240	0	0	0	0	1	1	5	0	1561	0	0	2.5	0	60
194	1	0	47	170	64	22.1453	0	1	0	1	0	0	0	0	0	1	13.4	233	64	41	3.5	1	0.62	90	143	4	108	2500	100	0	0	1240	477	0	0	0	1	1	14	32	0	514	0	0	3.4	0	73.3333
195	1	1	58	160	51.3	20.0391	0	0	0	1	0	1	0	0	0	0	8.1	305	31	32	2.3	1	0.6	60	139	4.3	104	2300	100	0	0	1500	402	1	0	0	1	1	17	16	1	7	1	1	1.7	0	84
196	1	0	49	154	58	24.4561	0	1	0	1	0	0	0	0	0	0	7.1	412	13	9	3.6	1	0.7		144	4	106	1700	100	0	1	910	305	0	0	0	0	1	2	10	0	1847	0	0	2.8	0	76
197	0	0	62	160.3	62.6	24.362	0	0	0	0	0	0	0	1	0	0	12.7	227	23	19	4.1	0	0.8	60	143	4.3	103	1150	100	0	0	160	150	0	0	0	0	1	1	6	0	2055	0	0	3.1	60	60
198	1	1	56	168	68	24.093	0	1	0	1	0	0	0	0	0	0	13.2	198	36	44	4	0	1.1	78	142	3.8	106	1650	150	0	0	600	272	0	0	0	0	1	1	15	0	2409	0	0	3.2	0	62.6667
199	0	0	54	152	58.7	25.407	1	0	0	0	0	0	0	0	1	1	12.8	318	19	18	4.9	0	0.56	90	142	5.1	108	1600	0	0	0	660	330	0	0	0	1	1	1	15	0	521	0	0	2.5	90	65
200	0	0	53	159.5	50.2	19.733	0	0	0	0	0	0	0	0	0	0	14.2	242	27	38	4.1	0	0.6	90	143	3.7	104	1880	100	0	0	1000	440	0	0	0	1	1	1	5	0	332	0	0	3	90	61.6667
201	0	0	56	160	58	22.656	0	1	0	1	1	1	0	0	0	0	13.3	214	26	25	3.8	1	0.53	90	145	3.5	104	900	0	0	0	300	206	0	0	0	1	1	1	5	0	493	0	0	3.1	90	61.6667
202	0	0	64	152	57	24.671	0	1	0	0	0	0	0	0	0	0	11.7	228	24	21	3.9	1	0.6	90	142	4	105	2300	100	0	0	360	330	1	0	0	0	1	1	8	0	2319	0	0	3	90	66
203	0	0	52	142.4	62.7	30.921	0	0	0	0	0	0	1	0	0	0	11.7	344	26	15	4.1	0	0.68	60	141	4.2	104	2300	100	0	0	780	260	0	0	0	0	1	1	7	0	1227	0	0	3	60	68.3333
204	0	1	66	161.8	63.2	24.141	0	1	0	1	0	0	0	1	0	1	13.5	241	17	11	3.6	1	0.76	60	138	3.7	104	1700	0	0	0	640	255	0	0	0	1	1	1	17	0	1022	0	0	2.6	60	61.6667
205	0	1	49	163.9	69.7	25.946	0	0	0	0	0	0	0	0	0	1	14.4	204	24	22	4.9	0	0.81	60	141	4.2	101	2200	100	0	0	1110	285	0	0	0	0	1	1	4	0	1303	0	0	3.2	60	60
206	0	0	53	154.8	54.3	22.66	0	0	0	0	0	0	0	0	0	0	13.2	311	18	14	4.4	0	0.6	60	143	4.5	106	900	100	0	0	290	200	0	0	0	0	0	0	5	0	1724	0	0	0	0	57
207	1	0	59	150	46	20.4444	0	0	0	1	0	0	1	0	0	0	13.1	220	25	31	4.3	0	0.5	90	139	3.2	105	1200	200	0	0	390	270	0	0	0	0	1	37	115	0	2463	0	0	3	0	66.6667
208	0	0	61	148.9	51.3	23.138	0	0	0	0	0	1	1	1	0	1	13.6	279	18	8	4.1	0	0.7	85	140	3.9	104	3700	100	0	0	283	350	1	0	0	0	1	1	6	0	1486	0	0	2.6	60	60
209	1	1	53	173	75	25.0593	0	1	1	1	1	1	0	1	1	1	15.7	239	23	19	3.9	1	0.87	60	141	4.1	99	2300	100	0	0	1000	383	0	0	0	0	1	6	11	0	1329	0	0	3.6	0	63.3333
210	0	0	61	148.9	54.9	24.762	0	0	0	0	0	0	0	0	0	0	13	254	20	15	3.8	1	0.88	88	144	4	108	1800	100	0	0	820	265	0	0	0	0	1	1	6	0	1353	0	0	2.5	60	60
211	0	0	55	153	69.8	29.818	0	1	0	0	0	0	0	0	1	0	13	238	21	18	4.2	0	0.78	77	141	4.3	105	2400	100	0	0	840	255	0	0	0	0	1	1	4	0	1201	0	0	3.1	0	56.6667
212	0	1	62	166	84	30.483	0	0	0	0	0	0	0	0	0	0	13	233	21	32	3.8	1	0.8	60	140	4.3	103	2000	0	0	0	1220	370	0	0	0	1	1	1	5	0	1002	0	0	3.6	60	53.3333
213	1	0	75	146.3	52.7	24.6219	1	1	0	1	0	0	0	0	0	0	7.4	924	32	83	3.7	1	0.86	64	138	5.6	98	1800	100	0	0	260	296	1	0	0	0	1	11	16	0	1220	0	1	2.6	38	63.3333
214	0	0	58	160.2	61.5	23.963	1	1	1	1	1	0	0	0	0	0	11.3	237	24	31	4.2	0	0.65	60	143	3.9	103	2100	50	0	0	1250	215	0	0	0	1	1	1	6	0	1129	0	0	3.5	60	70
215	0	0	64	148.4	71.75	32.58	0	0	0	0	0	0	0	0	0	1	15.3	230	39	39	4.4	0	0.7	90	144	4.3	105	2050	100	0	0	1050	275	0	0	0	0	1	1	8	0	2299	0	0	3.2	90	65
216	0	0	48	159.6	58.6	23.006	0	1	0	0	1	0	0	0	0	0	12.2	210	28	24	3.9	1	0.7	89	138	3.9	103	2950	100	0	0	720	420	0	0	0	0	1	1	9	0	1767	0	0	3	0	65
217	1	1	32	171	67	22.913	0	0	0	1	0	0	1	0	0	0	13.6	212	28	20	3.9	1	0.7	60	137	4	103	2100	150	0	0	840	283	0	0	0	0	0	4	25	0	1953	0	0	2.5	0	69.3333
218	0	0	47	151.7	54.75	23.791	0	1	0	1	1	0	1	1	1	0	12.1	292	13	8	3.6	1	0.92	65	143	4.2	105	1700	50	0	0	1140	240	0	0	0	1	1	1	8	0	1110	0	0	2.9	60	58.3333
219	0	0	62	157	59	23.936	1	1	0	1	0	0	0	0	1	1	12.5	278	14	9	4.2	0	0.8	77	144	4.7	108	2400	100	0	0	680	318	0	0	0	0	1	1	11	0	2229	0	0	3.3	73	57
220	0	0	59	151.1	58.05	25.426	0	1	0	1	0	0	0	0	0	0	13.5	243	39	57	4.2	0	0.59	60	139	3.8	102	1900	100	0	0	750	275	0	0	0	0	0	0	4	0	1264	0	0	0	0	55
221	0	0	62	152	50	21.6413	0	0	0	0	0	0	0	0	1	0	13	220	23	16	4.2	0	0.8	73	142	4.4	104	1400	100	0	0	480	275	0	0	0	0	1	1	6	0	1772	0	0	3	60	68
222	0	1	52	169.3	72.5	25.294	0	0	0	0	0	0	0	0	0	0	16.2	291	22	31	4.5	0	0.85	60	141	4.3	100	1650	0	0	0	450	250	0	0	0	1	1	1	4	0	767	0	0	3.6	60	70
223	0	0	57	152	58	25.104	0	0	0	0	0	0	0	0	1	0	13.1	227	22	21	4	0	0.69	88	141	4.6	106	1200	0	0	0	1070	266	0	0	0	1	1	1	6	0	424	0	0	2.9	0	65
224	0	1	55	169	82	28.71	0	1	0	0	1	0	1	0	0	1	15.6	212	21	20	4.2	0	0.79	90	141	4.3	102	1000	0	0	0	640	278	0	0	0	1	1	1	8	0	526	0	0	3.4	90	58.3333
225	0	1	52	171.7	80.4	27.272	1	0	0	0	0	0	0	1	1	1	14.4	315	28	32	4.7	0	0.88	60	139	4.3	99	1700	0	0	0	950	180	0	0	0	1	1	1	6	0	989	0	0	3.8	60	68.3333
226	1	0	60	154	51	21.5045	0	0	0	0	0	0	0	0	0	0	13.1	282	20	13	3.9	1	0.7					2700	100	0	0	1050	337	0	0	0	0	1	2	13	0	2140	0	0	2.6	0	76.3333
227	0	0	57	159	67.1	26.542	0	0	0	0	0	0	0	0	0	0	12.6	255	24	27	3.9	1	0.66	60	136	4.1	99	1600	0	0	0	240	257	0	0	0	1	1	1	6	0	666	0	0	3.5	60	70
228	0	1	44	181	107.6	32.844	1	1	0	1	1	1	0	1	1	1	14.8	184	40	70	3.8	1	0.9	90	135	4	99	4100	200	0	1	2400	610	0	0	0	0	1	1	12	0	2459	0	0	3.1	90	67
229	0	0	73	148.3	65.3	29.691	0	1	0	1	0	0	0	0	1	0	12.6	208	37	12	4.3	0	0.74	77	144	4	110	2000	100	0	0	1220	280	0	0	0	0	1	1	5	0	1163	0	0	3.1	60	55
230	0	0	62	152	61	26.402	0	1	0	0	0	0	0	0	0	0	12.6	204	39	27	4	0	0.8	73	141	3.5	98	2500	150	0	0	840	281	0	0	0	0	1	1	5	0	2160	0	0	3.1	63	61
231	0	0	72	148	64	29.218	0	1	0	1	1	0	0	0	1	0	12.5	250	23	20	3.8	1	0.76	75	142	4	104	1500	100	0	0	290	315	0	0	0	0	1	1	5	0	1284	0	0	2.9	0	65
232	0	1	75	161.1	57.6	22.194	0	0	0	0	0	1	0	0	0	1	11.6	121	16	12	3.3	1	1.14	63	141	4.5	107	1250	0	0	0	310	255	0	0	0	1	1	1	6	0	816	0	0	3.2	0	56.6667
233	0	0	46	164	64.5	23.9813	0	0	1	1	1	0	0	0	0	0	12.5	138	19	13	3.2	1	0.5	60	137	3.8	102	1900	150	0	0	1780	445	0	0	0	0	1	3	52	0	1841	0	0	2.9	60	70
234	0	0	67	150.6	62.8	27.689	1	1	0	0	0	0	0	1	0	0	12.7	270	21	25	4.4	0	0.6	90	141	4.1	104	1600	100	0	0	75	192	0	0	0	0	1	1	7	0	2149	0	0	3.2	90	50
235	0	0	73	155.9	57.2	23.534	0	1	0	1	0	1	0	1	0	0	13.2	186	21	12	4.2	0	0.7	87	140	4.5	102	2000	100	0	0	750	220	0	0	0	0	1	1	8	0	2319	0	0	3	90	57
236	0	0	63	154.5	53.5	22.413	0	0	1	0	1	1	0	0	0	0	12.6	190	22	11	4.7	0	0.6	60	142	4.3	105	2200	50	0	0	1620	270	0	0	0	0	1	1	5	0	2003	0	0	3.1	60	75
237	0	0	62	153.6	57.1	24.2021	1	1	0	0	1	0	0	0	0	0	13.4	278	28	19	3.8	1	0.7	85	140	3.9	108	1700	100	0	0	960	283	0	0	0	0	1	1	6	0	1583	0	0	2.9	60	61.6667
238	0	0	77	170	60	20.7612	0	1	1	1	0	0	0	0	0	0	14.6	257	15	12	4.2	0	0.75	75	139	5.2	103	2050	0	0	0	535	309	0	0	0	1	1	5	14	0	426	0	0	2.7	0	58.3333
239	0	0	65	164	65.4	24.316	0	0	0	0	0	0	0	0	1	0	12.6	419	19	22	4.4	0	0.9	63	140	4.5	102	900	100	0	0	160	195	0	0	0	0	1	1	6	0	1729	0	0	3	60	63
240	0	1	71	164.5	61.9	22.875	0	1	0	0	1	0	0	0	1	0	14.5	263	22	23	4.2	0	0.9	88	140	4.2	105	1900	150	0	0	1200	305	0	0	0	0	1	1	6	0	2605	0	0	3	90	62
241	0	0	60	151.6	58.85	25.606	0	1	0	1	0	1	0	0	0	0	12.6	269	22	18	4.2	0	0.6	90	143	4.2	105	1300	150	0	0	510	230	0	0	0	0	1	1	8	0	2354	0	0	3.3	90	69
242	1	1	55	168	73	25.8645	0	0	0	0	0	0	0	0	0	0	14.6	77	36	17	3.2	1	0.7	60	139	3.7	106	2000	100	0	0	730	318	0	0	1	0	1	7	13	0	1241	0	1	2.6	0	63.3333
243	0	0	49	156.1	57.5	23.597	0	0	0	0	0	0	0	0	0	0	14.7	190	25	22	4.3	0	0.9	76	141	4.4	103	2000	100	0	0	750	300	0	0	0	0	1	1	4	0	1704	0	0	3.2	0	60
244	1	0	76	153	60	25.6312	0	1	0	1	0	1	0	0	0	0	14.4	176	18	14	4.1	0	0.74	77	144	4.1	108	900	0	0	0	195	327	0	0	0	1	1	5	10	0	890	0	0	2.7	0	53.3333
245	0	1	43	163.1	65.8	24.735	0	0	0	0	0	0	0	0	0	0	14.6	256	21	27	4.7	0	1.09	74	142	4.5	102	2300	100	0	0	1630	195	0	0	0	1	1	1	6	0	1129	0	0	3.5	60	70
246	0	1	73	163.2	81.6	30.637	0	1	0	1	0	1	1	0	0	1	13.7	165	22	17	3.5	1	0.92	81	137	3.8	102	2300	200	0	0	730	295	0	0	0	0	1	1	7	0	1215	0	0	3.1	60	61.6667
247	0	1	54	170	71.5	24.7405	0	1	1	0	1	0	0	1	0	1	16.2	203	23	19	4.4	0	0.8	60	138	4.2	104	2200	100	0	0	390	255	0	0	0	0	0	0	5	0	1557	0	0	0	0	68.3333
248	0	1	44	174.3	88.3	29.065	0	1	0	0	1	0	0	0	0	1	14.5	207	22	26	4.4	0	1	81	138	3.6	102	1300	100	0	0	800	235	0	0	0	0	1	1	5	0	1543	0	0	3.4	0	55
249	0	0	46	160.5	57.7	22.399	0	0	0	1	0	1	0	0	0	0	12.7	232	15	13	4.3	0	0.7	60	141	3.7	103	2150	0	0	0	1700	325	0	0	0	1	1	1	6	0	689	0	0	3.4	60	65
250	0	0	70	150	45	20	0	0	0	1	0	0	0	0	0	0	12.9	275	20	32	3.6	1	0.4	90	138	3.5	106	1300	50	0	0	260	210	0	0	0	0	1	2	8	0	2131	0	0	2.4	90	58
251	0	1	54	170.7	79.6	27.318	1	1	0	1	1	0	0	0	0	1	14.1	216	16	10	4.4	0	0.9	60	139	4.1	107	1100	50	0	0	360	240	0	0	0	0	1	1	6	0	1984	0	0	3.2	60	70
252	0	1	58	173.6	77.7	25.782	0	1	0	1	1	1	1	0	1	0	13.8	192	21	14	3.7	1	0.75	90	136	3.9	98	1300	0	0	0	450	310	0	0	0	1	1	1	6	0	597	0	0	3.1	90	68.3333
253	0	0	43	154.7	53	22.146	0	0	0	0	0	0	1	1	1	1	13.1	290	15	14	3.9	1	0.73	87	141	4.1	105	1800	0	0	0	710	345	0	0	0	1	1	1	5	0	766	0	0	3.5	60	56.6667
254	0	0	63	159.9	82.8	32.384	0	1	0	1	1	1	1	1	0	0	13.3	254	18	17	4.3	0	0.8	77	138	4.6	98	1300	200	0	0	300	215	0	0	0	0	1	1	5	0	2683	0	0	3.6	77	63
255	0	0	63	151.4	61.45	26.808	0	1	0	1	0	0	0	1	1	0	13.3	250	21	21	3.8	1	0.75	78	143	4.2	108	1700	0	0	0	940	260	0	0	0	0	1	1	7	0	792	0	0	2.9	0	65
256	0	1	52	180.4	85.4	26.2413	0	1	0	0	1	0	0	1	0	1	14	192	20	16	4.2	0	0.81	60	139	4.2	101	1600	0	0	0	470	205	0	0	0	0	1	1	6	0	889	0	0	3.4	60	60
257	0	0	54	163	60	22.583	0	0	0	0	0	0	0	0	0	0	12.2	261	26	25	4.1	0	0.7	87	140	4	105	3200	100	0	0	2150	285	0	0	0	1	1	1	7	0	822	0	0	3.4	60	68.3333
258	0	0	41	156	51.4	21.121	0	0	0	0	0	0	0	0	0	0	12.7	238	18	16	4.2	0	0.68	60	140	4.1	104	2000	50	0	0	1010	245	0	0	0	1	1	1	5	0	1086	0	0	3.4	60	65
259	0	0	67	159	62.9	24.88	0	1	0	0	0	0	0	0	1	0	12.8	233	31	26	4	0	0.6	90	141	4	104	2650	150	0	0	810	320	1	0	0	0	1	1	9	0	2496	0	0	2.9	90	61
260	0	0	66	156.7	54.95	22.378	1	1	0	1	1	0	0	0	1	0	11.2	241	19	17	4	0	0.77	75	144	4.3	109	1200	0	0	0	270	305	0	0	0	1	1	1	7	0	668	0	0	3.3	60	61.6667
261	0	0	50	156.8	45.3	18.425	0	0	0	0	0	0	0	0	0	0	13.1	271	19	11	4.3	0	0.8	76	140	3.8	101	1850	100	0	0	550	230	0	0	0	0	1	1	8	0	1547	0	0	3.3	0	63.3333
262	0	0	76	155.4	68.6	28.407	0	1	0	0	0	0	1	0	0	0	11.2	160	21	16	3.5	1	0.5	90	142	3.4	107	1300	200	0	0	850	220	0	0	0	0	1	1	7	0	2530	0	0	2.8	90	61
263	1	0	68	152.2	54.3	23.4407	0	1	1	1	1	1	0	1	0	0	12.2	215	16	12	3.9	1	0.61	60	144	4.4	104	2400	270	0	0	950	266	1	0	0	1	1	1	19	0	829	0	0	2.9	0	61.3333
264	0	0	60	151	66.6	29.209	1	1	0	1	1	0	0	0	0	0	12.1	286	19	15	4.2	0	0.78	75	139	3.3	102	2500	100	0	0	1780	250	0	0	0	0	1	1	6	0	1158	0	0	3.5	60	63.3333
265	1	1	59	163	57	21.4536	0	0	0	0	0	0	0	0	0	0	14.7	204	24	19	4	0	0.4	90	144	4.3	107	1260	150	0	0	670	276	0	0	0	0	1	2	12	0	2484	0	1	2.8	81	81.3333
266	0	1	64	162.2	72.8	27.671	0	0	0	1	1	0	0	0	1	0	14.2	185	28	37	4.1	0	0.83	60	139	3.9	102	1700	0	0	0	550	313	0	0	0	1	1	1	7	0	911	0	0	3.5	60	63.3333
267	0	0	76	145.1	42.6	20.234	0	0	0	0	0	0	1	0	0	0	12.4	299	15	14	3.8	1	0.6	90	141	4.3	106	3300	100	0	0	980	360	1	0	0	0	1	2	8	0	2627	0	0	2.2	90	55
268	0	1	44	175.3	87.9	28.604	0	1	0	1	0	1	1	1	0	0	14.4	277	15	16	4.1	0	0.78	90	141	4.8	104	2300	200	0	0	1090	245	0	0	0	1	1	1	6	0	385	0	0	3.7	90	65
269	0	0	62	150	51.7	22.978	0	1	0	1	0	0	1	1	1	0	11	281	16	16	4.2	0	0.75	78	142	4.2	105	1800	100	0	0	1200	330	0	0	0	1	1	1	6	0	1129	0	0	3.5	0	65
270	0	0	57	156.2	56	22.952	0	1	0	1	1	0	0	0	0	1	13.4	297	19	16	3.8	1	0.57	90	139	4.7	102	1800	0	0	0	1190	240	0	0	0	1	1	1	6	0	508	0	0	3.3	90	61.6667
271	0	0	59	151.2	57.55	25.173	0	0	0	0	0	0	0	1	1	0	12.4	229	33	27	4.6	0	0.5	90	141	3.8	103	1700	0	0	0	850	242	0	0	0	1	1	1	6	0	609	0	0	3.4	90	70
272	0	0	37	167.8	70.5	25.038	0	0	0	0	0	0	0	0	0	1	14.1	288	22	29	4.1	0	0.7	90	140	4.3	107	2600	100	0	0	1980	290	0	0	0	0	1	1	9	0	2411	0	0	2.9	90	63
273	0	0	72	152.6	64	27.483	0	1	0	1	0	0	1	0	0	0	13.3	209	17	13	4	0	0.78	73	145	4.2	104	1800	0	0	0	550	295	0	0	0	1	1	1	5	0	879	0	0	3.3	60	68.3333
274	1	0	71	163	62	23.3355	0	0	0	1	0	0	0	1	0	0	12.2	167	26	17	4.2	0	0.58	60	138	3.5	104	1600	100	0	0	445	283	1	0	0	0	1	4	13	0	1289	0	0	3	0	76
275	0	1	62	167.7	73.7	26.206	0	0	0	0	0	0	0	0	0	0	14.8	240	17	15	3.9	1	0.82	90	143	4.3	107	1100	0	0	0	340	275	0	0	0	1	1	1	10	0	550	0	0	3.5	90	68.3333
276	0	0	72	154.1	60.1	25.309	0	0	0	0	0	0	0	0	1	0	12	270	17	13	3.7	1	0.43	60	140	4.7	103	1400	100	0	0	180	237	0	0	0	0	1	1	6	0	1339	0	0	2.8	60	73.3333
277	1	0	50	164	53	19.7055	0	0	0	0	0	0	0	0	0	1	13.9	230	15	11	3.9	1	0.7	90	139	4.5		1100	0	0	0	145	282	0	0	0	1	1	1	11	0	985	0	0	3	0	60
278	1	0	65	153	57	24.3496	0	0	1	1	0	0	0	0	0	0	12.4	270	27	15	3.9	1	0.77	75	145	3.5	108	3200	100	0	0	700	352	0	0	0	1	1	11	43	0	693	0	0	3	0	73.3333
279	0	0	60	150.9	55.5	24.373	0	0	0	0	0	0	0	0	0	0	13.3	194	24	23	3.7	1	1.1	51	141	3.8	103	2300	100	0	0	840	260	0	0	0	0	1	1	9	0	2171	0	1	2.9	35	68
280	0	0	64	144.9	53.7	25.576	0	0	0	0	0	0	0	0	0	0	14.3	265	34	26	4	0	0.67	89	141	3.9	103	2400	0	0	0	1220	445	0	0	0	1	1	1	8	0	241	0	0	3.2	0	70
281	0	0	72	156.7	60	24.435	0	1	0	1	0	1	0	1	1	0	12	203	27	23	4.2	0	0.8	71	139	4.3	102	1800	100	0	0	500	355	0	0	0	0	1	1	5	0	1549	0	0	3	60	61.6667
282	1	0	74	155	50	20.8117	0	0	0	0	0	0	0	0	0	0	13.8	161	74	25	4.1	0	0.9		141	4.8	103	2900	100	0	0	410	320	0	0	0	1	1	3	70	0	1529	0	0	2.1	0	63
283	0	1	53	173.7	79.8	26.449	0	0	0	0	0	1	0	0	0	1	14.3	164	21	10	3.7	1	1.03	76	138	3.6	100	2200	0	0	0	1000	313	0	0	0	1	1	1	5	0	330	0	0	2.7	0	55
284	0	1	51	173.5	91.1	30.264	0	0	0	0	0	0	0	0	0	1	15.1	279	22	15	3.7	1	0.83	90	143	4.4		1700	0	0	0	1100	235	0	0	0	0	1	1	6	0	256	0	0	3.3	90	66.6667
285	1	0	54	165	51	18.7328	0	1	1	0	0	0	0	0	0		13.4	244	22	14	4.2	0	0.62	60	144	3.5	105	2200	0	0	0	730	285	0	0	0	0	1	2	11	0	611	0	0	3.5	0	63
286	0	0	63	154	54.8	23.107	1	0	0	0	0	0	0	0	1	0	12.6	287	21	20	3.9	1	0.6	60	138	3.9	105	1300	100	0	0	570	257	0	0	0	0	1	1	5	0	1887	0	0	3	60	66
287	0	1	54	169.4	65.4	22.79	0	1	0	1	1	1	0	0	0	0	13.3	184	28	18	3.8	1	0.9	60	140	4.5	104	1900	50	0	0	1000	195	0	0	0	0	1	1	5	0	1985	0	0	2.8	60	71
288	0	0	63	156	59.5	24.449	0	0	0	0	0	0	0	0	1	0	13.9	227	28	13	4.1	0	0.7	60	141	4.1	104	2150	50	0	0	250	270	1	0	0	0	1	1	8	0	1943	0	0	2.8	60	61
289	0	0	49	162	55	20.9572	0	0	0	0	0	0	0	0	0	0	11.4	205	22	14	4.3	0	0.57	90	142	3.8	102	1400	150	0	0	940	243	0	0	0	1	1	3	14	0	305	0	0	3.2	90	58.3333
290	1	0	73	140	39	19.898	0	0	0	0	0	0	0	0	0	0	13.3	167	31	15	4.1	0	0.4	90	135	3.6	101	1700	50	0	0	120	231	0	0	0	1	1	11	13	1	145	0	0	2.5	0	52
291	0	0	78	145	50.9	24.2093	0	1	0	1	1	1	0	0	0	0	12.3	200	26	12	3.6	1	0.74	76	135	3.5	104	2000	100	0	0	1260	330	0	0	0	0	1	1	94	1	979	0	1	3	0	66.6667
292	0	1	47	173	74.9	25.026	0	1	0	0	0	0	0	0	0	1	16.1	321	24	30	4.4	0	1	80	144	4.1	103	1350	50	0	0	240	246	0	0	0	0	0	0	7	0	2101	0	0	0	0	58
293	0	0	63	154.8	52.5	21.909	0	1	0	0	1	0	1	0	0	0	14.1	240	22	15	4.3	0	0.8	77	142	4.3	102	3700	100	0	0	830	505	1	0	0	0	1	1	6	0	2318	0	0	3	90	62
294	0	0	75	148.5	51.9	23.535	0	0	1	0	0	0	0	1	0	0	12.2	313	16	8	3.6	1	0.52	90	142	4.2	108	1500	0	0	0	440	226	0	0	0	0	1	1	6	0	569	0	0	3.1	90	63.3333
295	0	0	63	148.9	48.25	21.762	0	0	0	0	0	0	0	0	1	0	14.4	236	24	37	3.8	1	0.85	68	144	4	104	1550	0	0	0	540	195	0	0	0	1	1	2	5	0	854	0	0	2.9	0	55
296	0	0	82	151.1	55.5	24.309	0	0	0	0	0	0	0	0	1	0	10.3	228	26	21	4	0	0.86	63	141	4.9	104	1200	0	0	0	190	220	0	0	0	1	1	1	9	0	1019	0	0	3.3	0	55
297	0	0	59	156.8	50.8	20.662	0	1	0	1	0	0	0	0	0	0	11.6	211	20	13	3.8	1	0.57	90	141	4.3	105	1600	0	0	0	950	228	0	0	0	1	1	1	6	0	407	0	0	3.3	90	63.3333
298	0	1	53	161.4	82.65	31.727	0	1	0	1	0	0	0	0	0	1	13	140	57	54	4.3	0	0.62	60	141	4.2	104	2100	0	0	0	1200	310	0	0	0	1	1	1	7	0	963	0	0	3.6	60	65
299	1	1	62	171	65	22.2291	0	0	0	0	0	0	0	0	0	1	15.8	227	31	27	4.6	0	0.8		142	4.5		2000	200	0	0	400	227	0	0	0	0	1	1	9	0	2229	0	0	3.2	0	75
300	0	0	56	150.5	58	25.607	1	1	0	1	0	0	0	0	1	0	12.4	302	21	19	4.6	0	0.73	60	137	4.2	96	2000	290	0	0	850	265	0	0	0	0	1	1	6	0	1677	0	0	3.2	60	67
301	0	0	69	155.8	69.8	28.755	0	1	1	1	0	0	0	0	0	0	13.7	262	20	15	4.5	0	0.6	60	141	4.1	104	1350	50	0	0	210	312	0	0	0	0	1	1	21	0	2045	0	0	3.3	60	57
302	0	0	32	165	65	23.875	0	0	0	1	0	0	1	0	0	0	13.5	216	19	19	4.8	0	0.7	60	139	4	103	1900	325	0	0	700	240	0	0	0	0	1	1	5	0	1632	0	0	3.1	60	56.6667
303	0	1	52	163.7	60.4	22.539	1	0	0	1	0	1	0	1	1	1	15.9	191	13	15	4.3	0	0.7	60	134	4.3	98	1700	300	0	0	650	255	0	0	0	0	1	1	4	0	1626	0	0	2.8	60	53.3333
304	0	0	75	163.2	64.5	24.217	0	0	0	0	0	0	0	0	1	0	13	312	18	18	4.3	0	0.77	73	139	4.1	104	2200	0	0	0	260	240	0	0	0	1	1	1	6	0	625	0	0	4	0	65
305	0	1	52	170.8	62.2	21.321	0	0	0	0	0	0	0	0	0	1	14.5	254	25	48	4.4	0	0.91	87	139	4.4	104	1900	100	0	0	1180	242	0	0	0	0	1	1	6	0	1163	0	0	3.1	60	63.3333
306	1	0	56	163	60	22.5827	0	0	0	0	0	0	1	0	0	0	13.4	228	36	24	4.2	0	0.7	90	143	3.9		3200	150	0	0	1850	346	0	0	0	1	1	5	12	0	902	0	0	3.4	0	53.3333
307	0	1	72	169.1	63	22.032	0	1	1	1	1	1	0	1	1	1	14.1	196	22	14	4.5	0	1.11	65	142	4.4	103	900	0	0	0	75	220	0	0	0	1	1	1	7	0	312	0	0	3.3	0	55
308	0	0	61	161.9	64.6	24.646	0	0	0	0	0	0	0	1	0	0	11.4	201	20	13	4.3	0	0.62	60	144	3.9	107	2200	100	0	0	1700	250	0	0	0	1	1	1	7	0	1151	0	0	2.9	60	63.3333
309	0	1	51	172	75	25.352	0	1	0	0	1	0	0	0	0	1	16.4	227	20	28	4.4	0	1.15	67	141	3.7	100	2000	200	0	0	1270	345	0	0	0	0	1	1	8	0	1201	0	0	3.5	0	61.6667
310	0	1	42	168.9	76.1	26.676	0	1	0	1	0	1	0	0	0	1	15.4	189	35	39	4.2	0	0.9	90	141	3.8	108	1700	0	0	0	1050	222	0	0	0	0	1	1	9	0	2657	0	0	4	90	83
311	1	1	44	171	65	22.2291	0	0	0	0	0	0	0	0	0	1	15	354	42	56	4.1	0	0.7	60	138	4	109	1700	100	0	0	455	430	0	0	0	0	1	2	33	0	1551	0	0	3.4	60	68.3333
312	0	0	71	143	66.4	32.471	0	0	0	0	0	0	0	0	0	0	12.9	349	23	17	3.8	1	0.69	71	142	5	106	2700	330	0	0	1930	280	1	0	0	0	1	1	5	0	1675	0	0	2.9	0	58
313	0	1	55	160.2	65.7	25.6	0	1	0	0	1	1	0	0	0	1	13.8	173	41	24	3.9	1	1.1	74	144	4.3	107	2200	0	0	1	930	420	0	0	0	0	1	6	12	1	2567	0	0	2.8	90	79
314	1	0	67	157	46	18.662	0	0	0	0	0	0	0	0	0	0	11.4	204	21	15	3.7	1	0.6	90	140	4.1	106	1800	100	0	0	380	380	0	0	0	0	1	1	12	0	1516	0	0	2.7	0	65.3333
315	0	1	66	168.3	79.35	28.014	0	1	0	1	0	1	0	0	1	1	14.2	221	14	20	4.5	0	0.71	60	146	4.5	107	2200	50	0	0	850	237	0	0	0	1	1	1	7	0	1088	0	0	3.2	60	61.6667
316	1	0	53	162	65.2	24.8438	0	1	0	1	0	0	0	0	0	0	11.8	246	44	26	3.3	1	0.61	60	144	3.8	108	4200	100	0	0	1010	636	1	0	0	0	1	26	70	0	1266	0	0	2.6	0	66.6667
317	1	1	56	173	76	25.3934	0	0	0	0	0	0	0	0	0	1	15.1	199	33	28	4.3	0	0.9	60	138	3.5	102	1700	100	0	0	200	325	0	0	0	0	1	2	10	0	1895	0	1	2.8	52	67.6667
318	0	0	63	153.4	51	21.673	1	1	0	0	1	0	0	0	0	0	12.2	319	18	10	3.8	1	0.7	85	140	4.6	104	1100	0	0	0	100	245	0	0	0	1	1	1	6	0	462	0	0	3	0	58.3333
319	0	0	59	155.1	42.3	17.584	0	0	0	0	0	0	1	0	1	0	12.9	243	21	19	4.6	0	0.6	60	140	4.1	99	1750	100	0	0	1060	205	0	0	0	0	1	1	7	0	1687	0	0	3.3	60	55
320	0	0	63	152.1	61.3	26.497	0	1	0	1	1	1	1	1	0	0	12.6	167	15	18	4.9	0	0.7	90	143	4.5	107	2500	150	0	0	1450	295	0	0	0	0	1	1	6	0	2731	0	0	3.1	90	59
321	1	0	72	150	43	19.1111	1	0	0	0	1	0	0	0	0	0	12	187	23	11	3.8	1	0.6	58	140	4.2	103	1900	100	0	0	280	360	1	0	0	0	1	6	21	1	1546	0	1	2.4	58	56.6667
322	0	0	63	159	58.4	23.1	0	0	0	0	0	0	1	0	0	0	12.7	257	19	12	4.4	0	0.8	72	143	4.2	104	1900	100	0	0	1000	265	0	0	0	0	1	1	4	0	1746	0	0	3.2	60	63
323	0	0	70	153.7	63.2	26.753	1	1	0	1	1	1	0	1	1	0	13.3	235	18	15	3.8	1	1.5	34	142	4.1	115	2600	100	0	0	180	415	1	0	0	0	1	1	10	0	2186	0	0	2.9	30	61
324	0	0	71	150.3	61.4	27.18	0	1	0	1	1	0	0	0	1	0	13.4	185	29	25	3.8	1	0.8	71	143	4.2	105	2000	0	0	0	1200	300	0	0	0	1	1	1	5	0	465	0	0	3.2	0	65
325	1	0	56	158	49	19.6283	0	0	0	1	0	1	0	0	1	0	12.4	219	25	17	3.7	1	0.6	60	137	4.3	108	1500	100	0	0	450	330	0	0	0	0	1	1	16	0	2061	0	0	2.9	0	72.6667
326	1	0	66	157	57	23.1247	0	1	0	1	1	1	0	1	1	0	10.7	304	15	14	3.8	1	0.8	60	140	4.3		1650	100	0	0	620	317	0	0	0	0	1	1	13	0	1731	0	0	2.8	0	63
327	0	1	65	170.4	60.8	20.939	0	1	0	1	1	0	0	0	0	0	14	208	22	16	4	0	1.2	60	138	4.4	103	1350	50	0	0	360	250	0	0	0	0	1	1	5	0	1921	0	0	3	51	71
328	0	1	55	168.5	58	20.428	0	0	0	0	0	0	0	0	0	1	15	249	31	21	3.8	1	0.94	83	138	4.3	105	3800	100	0	0	3800	250	0	0	0	0	1	1	11	0	1205	0	0	2.6	0	61.6667
329	1	0	75	157	65	26.3702	0	0	0	0	0	0	0	0	0	0	11.6	257	18	10	3.9	1	0.6		144	4	107	1250	100	0	0	320	266	0	0	0	0	1	31	62	1	118	0	0	2.7	0	67
330	1	0	67	153	70	29.903	1	1	0	0	0	0	0	0	0	0	11	254	27	23	4.1	0	0.6		143	3.9	108	2900	175	0	0	610	257	1	0	1	0	1	38	37	1	38	0	0	2.6	0	72
331	1	0	60	159	58	22.9421	0	0	0	0	0	0	0	0	0	0	10.5	154	20	16	3.8	1	0.7	90	144	3.9	109	2250	100	0	0	1080	272	0	0	0	0	1	20	65	0	1949	0	0	2.9	0	62.6667
332	0	0	65	152.3	64.45	27.786	0	0	0	1	0	0	0	1	1	0	13.7	233	21	17	3.4	1	0.71	83	140	3.8	106	1500	0	0	0	800	235	0	0	0	1	1	1	15	0	513	0	0	2.9	0	58.3333
333	0	1	67	166.3	75.7	27.372	1	1	0	0	1	0	0	0	0	1	13.3	267	20	19	4.1	0	1.11	66	145	4.1	108	2620	0	0	0	800	238	0	0	0	1	1	1	5	0	396	0	0	3.4	0	65
334	1	1	61	173	73	24.3911	0	0	0	0	0	0	0	0	0	0	13.6	261	17	22	4.6	0	0.9	60	141	4	101	1300	100	0	0	300	319	0	0	0	1	1	2	11	0	957	0	0	2.8	0	64
335	1	1	48	165	66	24.2424	0	0	0	1	0	0	0	0	0	1	13.3	221	20	16	3.5	1	0.69	60	141	4.1	106	2000	100	0	0	1000	282	0	0	0	1	1	2	20	0	1005	0	0	2.5	0	55.6667
336	0	1	44	178.9	83	25.9333	0	0	0	0	0	0	1	0	0	0	16.3	206	28	39	4.9	0	1					2200	200	0	0	930	312	0	0	0	0	1	2	11	0	2675	0	0	3	77	67
337	0	0	72	155	54.3	22.601	0	1	1	1	1	1	0	1	0	1	11.8	404	15	12	3.4	1	0.8	75	142	3.8	106	2100	100	0	0	590	280	1	0	0	0	1	1	8	0	2348	0	0	2.8	90	59
338	0	0	66	163.4	91	34.083	0	0	0	0	0	0	0	0	0	0	13.5	190	15	10	4	0	1.21	45	143	4.8	106	1500	0	0	0	580	280	0	0	0	0	1	1	6	0	875	0	0	3.4	56	51.6667
339	1	1	48	163	57	21.4536	0	0	0	1	0	0	0	0	0	1	13.5	357	28	10	3.6	1	0.61	60	138	5.3	103	3000	100	0	0	1480	577	0	0	0	0	1	7	16	0	1394	0	0	2.7	0	71.6667
340	1	0	70	164	57	21.1927	0	1	0	1	0	0	0	0	0	0	13.9	232	26	14	4.4	0	0.6	60	138	3.5	102	2000	100	0	0	570	310	0	0	0	0	1	8	15	0	1857	0	0	3.3	0	58.6667
341	0	0	70	152	67	28.999	0	1	0	1	0	0	0	0	1	0	12.2	257	27	26	3.9	1	0.64	90	143	4.4	106	1000	0	0	0	85	270	0	0	0	1	1	1	8	0	501	0	0	3.3	90	58.3333
342	1	0	59	162	44.9	17.1087	0	0	0	1	0	1	1	0	0	0	13.9	233	23	19	3.7	1	0.5	60	137	4	105	1600	50	0	0	250	245	0	0	0	0	1	2	10	0	1891	0	0	2.5	0	65.6667
343	0	1	55	171.1	84.8	28.966	0	1	0	1	1	0	0	1	1	1	13.8	238	24	24	4.2	0	0.8	60	140	4.4	102	1800	100	0	0	1250	460	0	0	0	0	1	1	4	0	1747	0	0	3.2	60	61
344	0	0	53	157.7	57.8	23.242	0	0	0	0	0	0	0	0	0	0	13.2	264	26	25	4.2	0	0.9	65	139	3.7	102	1400	100	0	0	380	230	0	0	0	0	1	1	6	0	2080	0	0	3.3	90	65
345	0	0	69	156	69.9	28.723	0	1	0	0	0	0	0	0	1	0	12.5	295	30	18	4.4	0	0.69	84	144	3.7	104	1500	0	0	0	240	210	0	0	0	1	1	1	6	0	499	0	0	3	0	65
346	1	0	57	160	55	21.4844	0	1	0	1	0	0	1	0	0	0	13.9	262	32	29	4.3	0	0.6	60	139	3.8	103	1650	100	0	0	850	268	0	0	0	0	1	2	10	0	1788	0	0	3	0	64
347	0	1	54	170.8	70.9	24.304	0	1	1	1	1	1	1	1	0	0	13.3	234	36	21	4.4	0	1	78	137	4.1	106	1100	0	0	0	140	255	0	0	0	1	1	1	7	0	711	0	0	3.3	60	68.3333
348	0	0	64	158	65	26.037	0	1	0	1	0	1	0	1	0	0	12.8	153	25	18	3.2	1	0.6	90	143	4	106	1850	100	0	0	670	310	0	0	0	1	1	1	12	0	462	0	0	2.9	90	63.3333
349	0	0	57	150	53	23.556	0	0	0	0	0	0	0	0	0	0	12.7	183	15	12	3.8	1	0.5	60	140	3.8	110	2300	100	0	0	1250	427	0	0	0	0	1	1	9	0	1466	0	0	3.2	60	65
350	0	0	60	154	54.4	22.938	0	1	0	1	1	0	0	0	1	0	14.6	269	25	24	4.4	0	0.72	83	141	4.3	104	1900	0	0	0	1100	260	0	0	0	1	1	1	6	0	298	0	0	3.2	0	55
351	0	0	71	155	50	20.8117	0	1	0	1	0	1	0	0	0	0	12.6	265	30	19	4.2	0	0.7	82	139	3.2	101	1700	0	0	0	300	320	0	0	0	0	1	2	9	0	2111	0	0	2.9	71	63
352	1	0	62	162	56	21.3382	0	0	0	1	0	1	0	0	0	0	12.8	257	29	20	4.1	0	0.6	60	139	3.2	102	1450	100	0	0	1000	275	0	0	0	0	1	6	22	0	1852	0	0	2.8	0	61
353	0	1	51	176.5	82.3	26.4186	0	1	0	1	0	1	0	0	1	1	14.8	293	46	90	4.3	0	0.88	60	142	3.8	110	2500	200	0	0	1050	230	0	0	0	0	1	1	6	0	1407	0	0	3.4	60	66.6667
354	0	0	67	157	58.5	23.733	0	1	0	1	0	0	0	0	1	0	12.4	211	22	17	3.6	1	0.74	78	145	4.1	107	1600	0	0	0	930	344	0	0	0	0	1	1	6	0	571	0	0	3	0	61.6667
355	0	0	48	155.2	50.4	20.924	0	0	0	0	0	0	0	0	0	0	14.4	213	24	14	4.6	0	0.4	60	137	4.1	104	1200	0	0	0	280	230	0	0	0	0	1	1	6	0	1823	0	0	2.9	60	63
356	0	1	62	174	81.7	26.9851	0	1	0	1	0	0	0	0	1	0	15.9	256	24	28	4.3	0	0.8	60	142	4	104	2000	50	0	0	440	315	0	0	0	0	0	0	5	0	1934	0	0	3.3	60	67
357	0	1	62	164	64	23.795	0	1	0	0	1	0	0	0	0	0	14.3	188	21	17	4.5	0	1	76	141	4.2	101	1900	100	0	0	1200	205	0	0	0	0	1	1	5	0	1547	0	0	3.3	0	63.3333
358	0	0	66	161.4	65.5	25.144	0	1	1	1	1	1	0	1	1		14.9	116	21	13	4.1	0	0.85	67	142	3.8	103	2300	0	0	0	2050	499	0	0	0	1	1	1	14	0	737	0	0	2.9	57	61.6667
359	0	0	66	156.6	80.5	32.826	0	1	0	1	0	0	0	0	1	0	13.4	361	35	28	4.3	0	0.4	60	141	4	100	1500	50	0	0	1300	260	0	0	0	1	1	1	6	1	1264	0	0	3.2	60	57
360	0	1	46	167.2	71	25.397	0	0	0	0	0	0	0	0	0	1	16.9	296	29	39	4.4	0	1	86	142	4.5	105	700	100	0	0	900	230	0	0	0	0	1	1	7	0	2251	0	0	3	90	60
361	0	0	62	161	90	34.721	1	1	0	1	1	0	1	0	0	0	12.8	170	37	49	4.4	0	0.55	60	140	4	101	2200	50	0	0	1540	355	0	0	0	1	1	1	5	0	997	0	0	0	0	61.6667
362	0	0	60	159.8	76	29.762	1	1	0	1	1	0	1	1	1	0	12.6	210	25	33	3.7	1	0.8	73	137	3.9	104	1900	95	0	0	450	255	0	0	0	0	1	1	5	0	1613	0	0	3.2	0	71.6667
363	0	0	65	153	57.3	24.478	0	1	1	1	1	1	0	1	1	0	13.6	322	20	16	4.2	0	0.6	90	144	4	105	1350	100	0	0	600	290	0	0	0	0	1	1	9	0	2158	0	0	3.7	90	65
364	1	1	43	175	80	26.1224	0	0	0	1	0	0	0	0	0	0	14.3	194	41	53	4.2	0	0.8	60	136	4.1	102	2600	300	0	0	1310	345	0	0	0	0	1	7	19	0	1688	0	0	2.9	0	66.6667
365	0	1	56	172.7	82.2	27.561	0	0	0	0	0	0	0	0	0	0	14.4	235	17	15	4.4	0	0.74	60	146	4.3	105	2300	50	0	0	1110	307	0	0	0	1	0	0	5	0	1025	0	0	3.5	60	65
366	0	0	51	163.3	66.1	24.787	0	0	0	1	0	0	1	0	0	0	14.6	244	24	34	4.4	0	0.79	77	141	4.1	104	1400	80	0	0	700	255	0	0	0	1	1	1	7	0	772	0	0	3.1	60	68.3333
367	1	0	49	161	65	25.0762	0	1	0	1	0	1	0	1	0	0	11.9	253	19	13	3.7	1	0.73	85	142	3.8	109	1700	100	0	0	540	313	0	0	0	1	1	3	10	0	706	0	0	2.9	0	68.3333
368	0	0	68	152.8	63.6	27.24	0	1	0	0	1	0	0	0	1	0	13.1	238	22	23	4.2	0	0.9	62	142	3.8	108	1200	125	0	0	130	253	0	0	0	0	1	1	4	0	1787	0	0	3.2	0	68
369	0	1	54	172.7	87.75	29.421	0	1	1	1	0	0	0	0	1	1	14.7	284	20	18	3.7	1	0.9	88	141	4.1	103	2100	100	0	0	250	302	0	0	0	0	1	1	5	0	2167	0	0	3.6	90	61
370	0	1	77	165.8	52.6	19.134	0	0	0	0	0	0	0	0	0	1	13	276	31	19	4.3	0	0.73	90	137	3.9	101	1750	0	0	0	540	268	0	0	0	1	1	1	8	0	284	0	0	3.3	90	63.3333
371	0	0	52	154.1	56.95	23.982	0	1	0	1	0	0	0	0	0	0	14.9	211	16	9	4.8	0	0.75	81	142	4.3	101	1250	0	0	0	710	160	0	0	0	0	1	1	6	0	618	0	0	3.4	0	65
372	1	0	50	163	60	22.5827	0	0	0	1	0	0	0	0	0	0	11.6	131	28	35	3.9	1	0.6	60	136	4	102	1700	100	0	0	1150	262	1	0	0	0	0	6	69	1	513	0	0	2.7	0	63.3333
373	0	0	51	163	70	26.3465	0	0	0	1	0	0	0	0	0	0	13	271	41	39	4.1	0	0.6	90	135	4.3	101	1750	350	0	0	1000	247	0	0	0	0	1	6	24	0	2762	0	0	3	90	55
374	0	0	51	154	65	27.408	0	0	0	0	0	1	0	1	1	0	14.2	257	22	14	3.8	1	0.7	88	140	3.9	103	2100	100	0	0	660	255	0	0	0	0	1	1	5	0	1562	0	0	2.9	60	68.3333
375	0	1	59	169.3	74.8	26.097	1	1	0	1	1	0	0	0	0	1	14.3	216	24	21	4.6	0	0.8	60	140	4.7	104	1400	100	0	0	260	260	0	0	0	0	1	1	6	0	1752	0	0	3.2	60	62.3333
376	0	0	49	160.8	49.6	19.183	0	0	0	0	0	1	0	0	0	0	11	262	18	14	4.1	0	0.65	60	141	4.6	105	2300	100	0	0	1430	353	0	0	0	1	0	0	6	0	1100	0	0	3.3	60	61.6667
377	0	0	47	158.5	44.5	17.713	0	0	0	0	0	0	1	0	0	1	12.9	266	22	18	4.2	0	0.7	60	138	4.2	105	1300	50	0	0	770	240	0	0	0	0	1	1	6	0	1886	0	0	2.8	60	56
378	0	0	67	155.7	63.2	26.07	1	1	0	1	1	1	0	1	0	0	12.8	258	26	18	3.7	1	0.8	76	139	4.5	109	2800	150	0	0	370	400	0	0	0	0	1	1	8	0	2634	0	1	2.9	89	54
379	0	1	54	156.8	60.4	24.567	0	1	0	1	0	1	0	0	1	1	14.7	295	34	50	4.3	0	0.9	88	142	3.9	103	1700	100	0	0	200	210	0	0	0	0	1	1	7	0	2163	0	0	3	90	62
380	0	0	56	158.3	60.9	24.303	0	1	1	0	0	0	0	0	0	0	14.5	224	28	55	4.1	0	0.7	90	140	4.2	102	1700	150	0	0	730	275	0	0	0	0	1	1	7	0	2649	0	0	3.8	90	68
381	0	1	59	163.5	65.6	24.54	0	1	0	0	1	0	0	0	0	0	15.5	213	31	29	3.9	1	0.72	90	145	3.5	104	1500	0	0	0	900	320	0	0	0	1	1	1	5	0	402	0	0	3	90	63.3333
382	1	0	48	160	60	23.4375	0	0	0	1	0	1	0	0	0		9.4	264	38	15	4.1	0	0.8	77	139	4	108	2450	225	0	0	900	425	1	0	0	0	1	14	29	0	1680	0	0	2.9	0	57
383	0	0	69	156.5	57	23.273	1	0	0	0	0	1	0	0	1	0	12	227	19	22	4.1	0	0.67	87	142	4	103	2300	0	0	0	1000	325	0	0	0	1	1	1	9	0	998	0	0	3.1	60	55
384	0	0	51	160.3	52	20.2365	0	0	0	0	0	0	0	0	1	0	12.6	330	43	35	4.1	0	0.8	76	145	4.1	106	1800	100	0	0	960	401	0	0	0	1	1	1	7	0	515	0	0	3.3	0	55
385	0	1	50	174.4	91.15	29.968	0	1	0	0	0	0	0	0	0	1	15.5	237	22	16	4.1	0	0.87	90	139	3.8		3000	150	0	0	1180	322	0	0	0	1	1	1	6	0	289	0	0	3.2	90	56.6667
386	1	0	54	157.6	59.1	23.7944	0	0	0	1	0	0	0	0	0	0	11.8	181	29	20	3.1	1	0.51	60	137	3.8	107	3700	100	0	0	1895	610	0	0	0	0	1	14	48	0	1437	0	0	3	0	67.3333
387	0	1	67	160	63	24.609	0	1	0	1	1	1	1	0	0	1	16.1	204	35	43	4.4	0	0.91	83	143	4.1	104	1050	0	0	0	300	203	0	0	0	1	1	1	4	0	1009	0	0	3.7	0	58.3333
388	0	0	67	154.1	61.6	25.94	0	1	0	1	0	0	0	1	1	0	12.4	301	21	17	3.4	1	0.55	90	141	3.9	107	1500	0	0	0	950	244	0	0	0	1	1	1	6	0	466	0	0	2.9	90	56.6667
389	0	0	42	162.2	66.8	25.391	0	0	0	0	0	0	1	0	0	0	12.5	257	16	14	4.3	0	0.46	60	141	4.3	105	2500	0	0	0	1190	450	1	0	0	1	1	1	6	0	921	0	0	3.2	60	65
390	0	1	67	167.1	75.3	26.968	1	1	1	1	1	1	0	1	1	0	12.2	239	30	33	3.9	1	1	79	142	4.8	103	3000	200	0	0	475	410	0	0	0	0	1	1	10	0	2613	0	0	3.1	71	66
391	1	1	48	170	73	25.2595	0	0	0	0	0	0	0	0	0	0	15.9	139	36	22	3.8	1	0.5	90	142	3.6	110	2300	400	0	0	1455	464	0	0	0	0	1	27	55	0	2653	0	0	3	0	68
392	0	0	65	146.7	56.7	26.346	1	1	0	0	1	0	0	0	0	0	10.7	145	18	17	3.7	1	0.7	89	142	4.1	103	1800	150	0	0	1650	217	0	0	0	0	1	1	4	0	2746	0	0	2.6	90	62
393	0	0	55	151.9	57.7	25.007	0	1	0	1	0	0	1	0	0	0	12.6	239	21	25	3.8	1	0.71	85	144	3.8	107	2500	150	0	0	640	320	0	0	0	1	1	1	6	0	690	0	0	2.9	60	63.3333
394	0	0	69	153	44.26	18.907	0	0	0	1	0	1	0	1	0	0	10.9	191	16	11	4	0	0.6	60	141	4.5	105	1900	100	0	0	230	305	1	0	0	0	1	1	5	0	1515	0	0	3.4	60	61.6667
395	1	1	42	178	64	20.1995	0	0	0	0	0	0	0	0	0	1	17.3	316	33	41	4.1	0	0.72	90	141	4.1	102	2100	150	0	1	1360	228	0	0	0	1	1	1	9	0	285	0	0	3.1	0	61.3333
396	0	0	62	152	55.4	23.979	0	1	0	0	0	0	0	0	0	0	12.8	187	25	23	4	0	0.65	60	142	4	105	2000	100	0	0	1150	225	0	0	0	0	1	17	23	0	1435	0	0	3	60	80
397	0	0	52	160	53.5	20.898	0	0	0	0	0	0	0	0	0	0	12.1	193	29	28	3.8	1	0.62	90	141	4.3	106	2000	0	0	0	620	280	0	0	0	0	1	1	7	0	442	0	0	3.3	90	75
398	1	0	66	160	55	21.4844	0	0	0	0	0	0	0	0	0	1	14.9	308	27	17	4.5	0	0.69	85	138	3.2	105	3400	100	0	0	440	438	0	0	0	0	1	9	26	0	1301	0	0	2.9	0	51.3333
399	0	0	69	153.1	56.7	24.19	0	1	0	1	0	0	0	0	0	0	13.6	250	21	12	4.2	0	0.83	68	139	4.6	104	1400	0	0	0	200	260	0	0	0	1	1	1	6	1	85	0	0	3.5	0	58.3333
400	0	0	64	165.6	67	24.432	0	1	0	1	1	0	0	0	0	0	13.3	251	16	12	4.1	0	0.72	82	141	4.2	105	1000	0	0	0	390	195	0	0	0	1	1	1	7	0	884	0	0	3.3	60	61.6667
401	0	1	49	174	58	19.157	0	1	0	1	1	1	0	0	0	1	14	226	18	8	3.8	1	0.9	90	141	4.4	105	2800	100	0	0	1900	295	0	0	0	0	1	1	11	0	1477	0	0	2.9	60	63.3333
402	1	0	44	158	51	20.4294	0	0	0	1	0	1	0	1	0	0	12.2	174	31	17	3.7	1	0.9	90	137	4.3	103	3000	125	0	0	900	394	0	0	0	0	1	2	18	0	2627	0	0	3.3	0	57.6667
403	1	0	77	153	59	25.204	0	0	0	1	0	0	0	0	0	0	13.3	246	30	21	3.6	1	0.7	81	138	4.2	112	2500	75	0	0	1170	278	1	0	0	1	1	3	13	0	1603	0	0	2.6	0	61.6667
404	0	0	65	150	59.7	26.533	0	0	0	0	0	0	0	0	0	0	13.5	220	22	17	3.8	1	0.85	67	141	4.3	103	1700	0	0	0	870	275	0	0	0	1	1	1	6	0	624	0	0	2.7	0	55
405	0	0	51	160.2	53.2	20.729	0	0	0	0	0	0	1	0	0	0	11.9	235	15	11	4.1	0	0.72	85	140	3.9	105	2800	0	0	0	1050	285	0	0	0	1	1	1	6	0	470	0	0	3.5	0	68.3333
406	0	1	66	168.3	62.65	22.118	0	0	1	1	0	1	0	1	1	1	14.5	157	25	37	4.1	0	0.84	60	141	4.2	104	1400	50	0	0	730	210	0	0	0	1	1	1	6	0	1065	0	0	3.7	60	61.6667
407	0	0	67	150	65.6	29.156	0	0	0	0	0	1	0	0	0	0	13.4	212	16	10	4.2	0	0.9	62	141	3.9	103	1300	0	0	0	360	320	0	0	0	0	1	1	6	0	1674	0	0	3.3	0	75
408	0	0	67	153.8	62.7	26.507	0	1	0	0	1	1	0	0	1	0	12.1	198	17	15	3.6	1	1.1	50	142	4	104	1200	0	0	0	630	290	0	0	0	1	1	1	7	0	485	0	0	3.7	0	58.3333
409	0	0	72	144.3	60.7	29.151	0	0	0	1	1	1	0	0	1	0	11.3	200	17	12	3.8	1	0.72	80	143	4.3	106	1100	0	0	0	500	255	0	0	0	1	1	1	12	0	1121	0	0	3.6	60	53.3333
410	0	1	55	167.1	71.9	25.75	1	1	0	1	0	0	0	0	0	1	13.9	218	14	12	3.9	1	0.8	60	144	4.1	104	450	90	0	0	450	292	0	0	0	0	1	2	8	0	1620	0	0	3.7	60	65
411	0	1	42	161	82	31.6346	0	0	0	0	0	0	0	0	0	1	15.2	302	39	77	4.8	0	1	88	140	4.1	105	2300	200	0	0	620	310	0	0	0	0	1	2	4	0	2197	0	0	3.5	82	63
412	0	0	60	153	50	21.359	0	1	1	1	0	1	1	0	1	0	12.3	347	21	15	4.5	0	0.7	85	141	4.1	104	950	50	0	0	510	187	0	0	0	0	1	1	6	0	2068	0	0	3.6	90	63
413	1	0	45	162	70	26.6728	0	0	0	1	0	1	0	1	0	0	13.8	303	20	16	3.9	1	0.8	84	139	5.1	104	3000	100	0	0	800	225	0	0	0	0	1	11	45	0	1427	0	0	2.9	0	63.3333
414	0	0	65	152.8	65.1	27.883	1	1	0	0	0	1	0	0	1	1	12.7	193	12	6	4.2	0	1.06	52	144	5.6	109	1700	50	0	0	950	245	0	0	0	0	1	1	6	0	1039	0	0	3.1	47	55
415	0	0	59	150	52	23.111	0	1	0	1	0	1	1	0	0	0	12.8	232	19	14	4.5	0	0.6	60	143	3.9	106	1850	0	0	0	1000	222	0	0	0	1	1	1	5	0	820	0	0	3.4	60	61.6667
416	0	0	58	156	66.55	27.346	0	0	0	0	0	1	0	1	0	0	13.3	185	23	13	4.1	0	0.72	83	140	3.9	108	1400	0	0	0	910	245	0	0	0	1	1	1	6	0	897	0	0	3.2	60	63.3333
417	0	0	66	157.4	62.4	25.187	0	1	0	1	0	0	0	0	0	0	13.7	227	30	19	4	0	0.86	66	139	3.8	104	1600	0	0	0	270	320	0	0	0	1	1	1	126	0	556	0	0	2.8	0	63.3333
418	0	0	73	146.1	56.3	26.376	0	0	0	0	0	0	0	0	0	0	12.1	233	27	18	3.7	1	0.5	60	137	4.6	105	1500	100	0	0	200	260	0	0	0	0	1	1	6	1	552	0	0	2.6	60	58
419	0	0	41	160.7	51.5	19.942	0	0	0	0	0	0	0	0	0	0	14.1	172	17	9	3.8	1	0.82	77	141	4.3	106	2000	0	0	0	1450	252	0	0	0	1	1	1	8	0	576	0	0	2.8	0	63.3333
420	0	1	72	165.4	60	21.932	0	0	0	0	0	0	0	0	0	1	11.2	211	19	11	3.9	1	0.9	83	140	4.2	103	1600	100	0	0	170	265	0	0	0	0	1	2	7	0	1295	0	0	3.2	60	56.6667
421	1	0	48	150.9	52	22.8363	0	0	0	0	0	0	0	0	0	0	12.4	324	34	33	3.2	1	0.7	90	139	3.5	106	2600	125	0	0	1025	444	0	0	0	0	1	5	21	0	1871	0	0	2.3	0	54.6667
422	0	0	69	147.3	46.5	21.431	0	1	0	1	0	0	0	0	0	0	12.5	271	21	21	4.4	0	0.8	60	139	4.3	100	700	50	0	0	340	253	0	0	0	0	1	1	8	0	2013	0	0	3.1	60	64
423	0	1	51	163.5	69.4	25.9612	0	0	0	0	0	0	0	0	0	1	14.3	194	19	20	3.9	1	1.3	62	140	4.6	106	1450	175	0	0	550	230	0	0	0	0	1	1	10	0	2591	0	0	3.5	90	62
424	1	0	55	158	58	23.2335	0	0	0	1	0	0	0	0	0	0	12.8	250	17	15	3.5	1	0.54	60	142	3.3	106	3400	100	0	0	750	851	1	0	0	0	1	3	15	0	809	0	0	3.3	0	55
425	0	0	61	150.2	58.05	25.731	0	1	1	0	1	0	1	0	1	0	13.9	234	42	42	3.4	1	0.68	88	146	3.6		1800	0	0	0	260	217	0	0	0	1	1	1	5	0	855	0	0	3.3	60	61.6667
426	0	0	69	162.4	62	23.508	0	0	0	0	0	0	0	1	0	0	11.4	198	17	13	3.7	1	0.6	60	144	3.9	108	1550	100	0	1	605	180	0	0	0	0	1	1	4	0	1625	0	0	2.6	60	68.3333
427	0	0	47	154.5	57.9	24.256	0	0	0	0	0	0	0	0	0	0	13.2	214	24	30	4.3	0	0.7	90	138	4	105	2000	100	0	0	1250	210	0	0	0	0	1	1	5	0	1233	0	0	2.4	60	65
428	0	1	45	166.3	67.5	24.407	0	0	0	1	0	1	0	0	0	1	15.1	163	23	28	4.1	0	0.8	90	142	4	106	1700	100	0	0	850	298	0	0	0	0	0	0	5	0	2220	0	0	0	0	58
429	0	0	56	164.8	67.2	24.743	0	0	0	0	0	0	1	0	0	0	12.1	164	18	15	4.7	0	0.67	60	141	4.2	105	2700	100	0	0	2150	290	0	0	0	0	1	1	5	0	1172	0	0	2.9	60	63.3333
430	0	1	58	167.1	95.7	34.274	1	1	0	1	1	0	0	1	1	1	14.9	210	23	25	4.4	0	0.61	60	137	3.9	103	2000	200	0	0	1010	235	0	0	0	0	1	1	7	0	1403	0	0	3.3	60	63.3333
431	0	0	56	156.2	42.4	17.378	0	0	0	0	0	1	1	0	0	0	13	321	17	12	3.6	1	0.7	87	140	4.5	103	1600	0	0	0	700	250	0	0	0	1	1	1	5	0	535	0	0	2.2	0	61.6667
432	0	0	46	158.6	57.8	22.978	0	0	0	1	0	1	0	1	0	0	12.5	359	20	20	3.7	1	0.8	77	138	4.9	105	1500	100	0	0	930	290	0	0	0	0	1	1	4	0	1579	0	0	3.1	60	56.6667
433	0	1	64	162.7	69	26.066	0	1	0	1	0	0	0	0	0	1	14.6	199	21	17	3.5	1	1.1	67	143	4.3	107	1600	100	0	0	160	240	0	0	0	0	1	1	4	0	1586	0	0	2.8	0	65
434	0	1	72	165.8	69.9	25.428	0	1	0	1	0	0	0	0	0	1	15.1	180	14	7	3.6	1	0.86	87	140	4.2	103	1800	0	0	0	600	335	0	0	0	1	1	2	7	0	373	0	0	2.8	0	75
435	0	0	67	149.2	50.9	22.865	1	1	0	1	0	0	0	0	0	0	12.6	278	25	19	3.6	1	0.5	90	137	3.6	99	2000	50	0	1	400	227	0	0	0	0	1	1	7	0	2226	0	0	3.2	90	68
436	0	1	57	165	74.9	27.511	0	1	0	0	0	0	0	0	0	0	15.3	263	38	36	4.4	0	0.8	60	137	4.5	104	2700	175	0	0	200	225	0	0	0	0	1	1	7	0	1744	0	0	3.5	60	67
437	0	0	66	156.2	56.4	23.116	0	0	0	0	0	0	0	0	0	0	12.4	244	24	18	4.1	0	0.8	72	140	3.9	105	1500	0	0	0	1060	230	0	0	0	1	1	1	6	0	912	0	0	3.5	0	71.6667
438	0	1	58	170	76.4	26.436	0	0	0	0	0	0	0	0	0	1	15.5	193	28	25	3.8	1	0.97	79	141	4.4	110	1750	0	0	0	770	260	0	0	0	1	1	1	4	0	729	0	0	3.3	60	65
439	0	0	61	151.5	51.5	22.438	0	1	0	1	0	0	0	0	1	0	12.5	238	20	18	4.2	0	0.6	90	140	3.8	103	1100	100	0	0	220	155	1	0	0	0	1	1	6	0	2513	0	0	2.7	90	73
440	0	0	41	159.4	54.3	21.371	0	0	0	0	0	0	0	0	0	0	11.4	163	20	29	3.7	1	0.6	90	134	3.6	106	900	100	0	0	200	200	0	0	0	0	1	1	7	0	2612	0	0	2.8	90	59
441	0	0	42	152	53	22.9398	0	0	0	0	0	0	0	0	0	0	11.7	191	12	8	2.9	1	0.6	90	138	3.4	106	1500	100	0	1	600	262	0	0	0	0	1	1	3	0	1767	0	0	3.3	60	63
442	0	1	57	163	58.5	22.018	0	1	0	1	0	0	0	0	1	1	15.2	218	19	25	4.5	0	0.94	83	139	4.1	102	1700	100	0	0	1000	248	0	0	0	1	1	1	7	0	1128	0	0	3.2	0	65
443	0	0	55	162.3	78.2	29.687	0	1	0	0	1	1	1	0	0	0	13.8	281	24	26	3.2	1	0.88	67	143	4	102	1800	0	0	0	780	298	0	0	0	1	1	1	6	0	889	0	0	3.2	60	68.3333
444	0	0	60	154.7	59.5	24.862	0	1	0	0	0	0	0	1	1	0	13.9	241	22	17	4.2	0	0.6	90	141	4.3	105	2450	100	0	0	240	204	0	0	0	0	1	1	8	0	2081	0	0	3.3	85	68
445	0	1	53	164	65	24.1672	0	0	0	0	0	0	0	0	0	0	15.7	237	32	42	4	0	1	84	139	4.3	105	3100	150	0	0	640	375	0	0	1	0	1	2	12	0	2070	0	0	2.7	88	64
446	0	1	67	178.1	69.7	21.974	0	1	0	1	0	0	0	0	1	0	13.8	199	24	24	4.3	0	1.1	60	145	4.4	107	1250	150	0	0	550	218	0	0	0	0	1	1	5	0	1824	0	0	3	0	67
447	0	0	66	154.8	64.5	26.916	0	0	0	1	0	1	0	1	1	0	13.9	235	30	26	3.9	1	0.8	76	145	3.6	106	1850	100	0	0	650	417	0	0	0	0	1	1	8	0	2501	0	0	3.1	89	74
448	0	0	48	158.2	51.2	20.458	0	0	0	1	1	1	0	0	0	0	9.6	241	37	24	3.8	1	1.18	49	140	4	108	1600	100	0	0	600	230	0	0	0	0	1	1	5	0	1369	0	0	2.5	44	66.6667
449	0	0	67	155.8	42.15	17.365	0	0	1	0	0	0	0	0	0	0	12.5	174	24	13	4.2	0	0.6	90	140	3.9	107	2400	100	0	0	650	308	1	0	0	0	1	1	9	0	2444	0	0	3.2	90	63
450	0	0	69	153.1	60.8	25.939	0	1	0	1	1	0	0	0	0	0	15.9	371	23	27	4.3	0	0.6	90	138	4.3	102	3200	150	0	0	1010	557	0	0	0	0	1	33	62	0	2683	0	0	2.8	90	65
451	0	0	56	154	53	22.348	0	1	0	1	1	1	0	0	1	0	13.3	279	37	30	4.3	0	0.5	60	140	4.1	106	2100	50	0	0	160	345	0	0	0	0	1	1	5	0	2059	0	0	3.1	60	66
452	0	0	75	154	53	22.348	0	1	0	1	0	0	0	0	0	1	14.3	215	32	22	3.4	1	0.5	90	137	4	114	1650	250	0	0	560	280	1	0	0	0	1	2	9	0	2752	0	0	2.6	90	70.6667
453	0	0	57	157.8	54.4	21.847	0	0	0	0	0	0	0	0	0	0	13	124	21	16	3.5	1	0.55	90	140	4.8	102	1800	0	0	0	110	155	0	0	0	0	1	1	5	0	459	0	0	2.9	90	66.6667
454	0	0	55	165	58.5	21.4876	0	0	0	0	0	0	1	0	0	0	12.2	180	18	10	4	0	0.8	74	142	3.7	105	1400	100	0	0	400	225	0	0	0	0	1	1	7	0	1451	0	0	3.2	60	75
455	0	1	48	178	88	27.774	0	1	0	1	1	1	0	1	0	1	14.2	229	17	17	4.1	0	1.1	71	140	3.8	102	1800	100	0	0	850	265	0	0	0	0	1	1	4	0	1548	0	0	3.4	60	61.6667
456	0	1	69	170.8	72.9	24.989	0	0	0	0	0	0	0	0	0	1	15.1	178	34	22	4.1	0	1.07	69	140	4.1	104	1700	0	0	0	950	286	0	0	0	1	1	1	6	0	541	0	0	3.4	0	61.6667
457	1	0	54	159	60	23.7332	0	0	0	0	0	0	1	0	0	0	13.7	252	37	31	4.1	0	1.1	56	139	4.4	104	1400	150	0	0	680	267	0	0	0	0	1	2	15	0	2370	0	0	2.8	80	66.6667
458	0	0	61	156.8	65.6	26.682	1	1	1	1	1	1	0	1	1	0	12.1	272	22	28	4	0	0.83	70	138	4.9	99	1500	0	0	0	210	285	0	0	0	1	1	1	6	0	408	0	0	3.5	0	60
459	0	0	58	158.4	54.4	21.681	0	0	0	0	0	0	0	0	0	0	11.8	263	16	10	3.6	1	0.82	72	144	4.2	107	1800	0	0	0	640	264	0	0	0	1	1	1	5	0	619	0	0	3.1	0	65
460	1	0	53	152	65	28.1337	0	0	0	0	0	0	1	0	0	0	14.4	212	26	20	3.5	1	0.6	90	145	3.9		1900	300	0	0	670	314	0	0	0	0	1	11	26	0	2469	0	0	2.3	0	66.6667
461	0	0	43	151.4	59	25.74	0	1	0	1	1	1	0	1	0	0	11.3	220	17	16	3.8	1	0.48	60	136	4.1	106	1400	150	0	0	1150	240	0	0	0	0	1	1	7	0	1677	0	0	3	60	65
462	0	0	45	156.2	63.6	26.067	0	1	0	1	0	0	0	0	0	0	12.1	260	20	13	4.5	0	0.66	60	140	4.5	98	1100	0	0	0	150	215	0	0	0	1	1	1	8	0	974	0	0	3.4	60	65
463	1	0	62	158	62	24.8358	0	1	0	1	1	1	0	0	0	0	9.5	154	18	11	3.3	1	0.6	90	140	3.7	101	2200	50	0	0	1270	415	0	0	0	1	1	2	8	0	1922	0	0	2.8	0	62
464	0	0	59	161	59.4	22.916	0	1	0	1	0	0	1	0	0	0	12.8	215	24	15	4.6	0	0.9	60	146	3.8	102	1300	100	0	0	460	415	0	0	0	0	1	1	6	0	1872	0	0	3.5	60	63
465	0	1	61	165.6	69.6	25.38	0	1	1	1	1	0	1	1	1	1	16.6	199	21	21	4.6	0	1	76	138	5.1	101	2000	100	0	0	1300	258	0	0	0	0	1	1	5	0	1738	0	0	3.2	0	63
466	0	1	52	169.8	68.5	23.758	0	1	0	1	1	0	1	1	1	1	13.2	257	20	23	4	0	0.9	90	141	4.1	105	2150	175	0	0	890	348	0	0	0	0	1	1	16	0	2586	0	0	3.2	90	66
467	0	1	66	163.5	65	24.315	1	1	0	1	1	1	0	1	1	1	13.5	162	19	9	4	0	0.82	90	142	4.2	105	2200	0	0	0	670	257	0	0	0	1	1	1	5	0	396	0	0	3.7	90	60
468	0	0	46	150.5	51.05	22.538	0	0	0	0	0	0	1	0	0	1	12.6	241	20	13	3.9	1	0.6	90	138	4.1	105	2850	250	0	0	820	335	0	0	0	0	1	1	6	0	2647	0	0	2.7	90	54
469	0	1	57	171.8	64.45	21.836	0	1	0	1	1	0	0	1	0	1	15.1	253	57	27	3.9	1	0.7	90	135	3.9	101	2000	150	0	0	750	210	0	0	0	0	1	2	6	1	1074	0	0	2.8	90	59
470	0	0	54	150	59	26.222	0	0	0	1	0	1	0	0	0	0	12.9	247	26	26	3.9	1	0.6	90	137	4.4	102	2900	100	0	0	800	280	0	0	0	0	1	1	8	0	2314	0	0	3.3	90	63
471	1	0	76	164	62	23.0518	0	0	0	0	1	1	0	0	0	0	13.6	250	18	9	3.1	1	0.79	71	140	4.5	102	1800	150	0	0	930	244	0	0	0	1	1	4	42	0	416	0	0	2.5	0	56.6667
472	1	0	70	154.9	62	25.8398	0	0	0	1	0	0	0	0	0	0	12	253	38	25	3.8	1	0.59	60	138	3.9	104	1800	100	0	0	960	251	0	0	0	0	1	11	29	1	95	0	0	2.7	0	56
473	0	0	60	160	55.6	21.719	0	1	0	1	0	0	0	0	1	0	14.6	221	33	38	4.1	0	0.61	60	141	3.9	103	2000	0	0	0	1310	295	0	0	0	1	0	0	6	0	948	0	0	0	0	65
474	0	0	59	153.8	56	23.674	0	0	0	1	0	0	1	0	0	0	12.9	294	16	12	3.9	1	0.59	90	142	4.4	104	1900	0	0	0	900	267	0	0	0	1	1	1	6	0	512	0	0	3.5	90	65
475	0	0	67	148.5	53.45	24.238	1	1	0	0	1	0	0	1	0	0	11.9	205	16	10	4.1	0	0.54	60	143	3.8	107	1200	50	0	0	410	246	0	0	0	1	1	1	5	0	1102	0	1	3.4	0	60
476	0	0	58	156.9	56.3	22.87	0	1	0	0	0	0	0	0	0	0	11.9	310	12	7	3.5	1	0.58	90	139	3.6	101	1600	0	0	0	300	242	0	0	0	1	1	1	8	0	535	0	0	3	90	58.3333
477	0	0	49	150.6	52.35	23.082	0	1	0	1	0	0	0	0	0	0	13	185	15	13	4.3	0	0.7	60	141	4.1	106	1350	100	0	0	770	188	0	0	0	0	1	1	5	0	1815	0	0	2.7	60	81
478	0	0	71	155	89.4	37.2112	0	1	0	1	1	0	0	0	1	0	12.7	276	23	18	3.8	1	0.86	65	139	4.5	101	2150	100	0	0	640	305	0	0	0	0	1	1	6	0	1332	0	0	2.6	0	55
479	1	0	73	150	51	22.6667	0	0	0	1	0	0	0	0	0	0	13.8	273	24	20	3.9	1	0.6	90	138	4.9	103	1450	100	0	0	310	240	0	0	0	0	1	3	5	0	2583	0	0	2.8	87	64.6667
480	0	0	53	155	53.2	22.144	0	1	0	1	1	1	0	0	0	0	11.8	211	18	13	4.3	0	0.73	83	140	4	102	1350	100	0	0	580	250	0	0	0	0	1	1	7	0	1305	0	0	3.4	60	65
481	0	0	51	154.6	51.75	21.652	0	0	0	0	1	0	0	0	0	0	13.5	201	26	16	4.2	0	0.84	71	140	4.2	102	700	0	0	0	850	320	0	0	0	1	1	1	6	0	371	0	0	3.5	0	65
482	0	0	69	152.9	64.35	27.525	0	1	0	1	1	1	0	0	0	0	13.7	284	24	22	3.9	1	0.8	71	145	4.5	104	2100	100	0	0	1180	295	0	0	0	0	1	2	8	0	1291	0	0	3.1	60	61.6667
483	0	0	55	157.1	65	26.337	0	0	0	0	0	0	0	0	0	0	14	260	32	55	4.3	0	0.5	90	137	4.4	101	1000	150	0	0	325	225	0	0	0	0	1	1	6	0	2535	0	0	3	90	68
484	1	0	70	158	64	25.6369	0	0	0	0	0	0	0	0	0	0	15	289	27	16	4.4	0	0.6	90	136	3.9	103	5100	200	0	0	1030	247	0	0	0	0	1	3	78	1	79	0	0	2.8	75	69
485	0	1	57	166.3	64.8	23.431	1	0	0	0	0	0	0	0	1	1	16.7	265	20	36	4.4	0	0.87	90	141	4.1	103	1300	0	0	0	450	243	0	0	0	1	1	1	7	0	577	0	0	3.3	90	75
486	0	0	54	161.5	61.5	23.579	0	0	0	0	0	0	1	0	0	0	12.8	201	20	20	3.8	1	0.79	76	140	4.3	102	1100	0	0	0	580	195	0	0	0	1	1	1	6	0	911	0	0	3.7	60	65
487	0	1	79	155	50	20.812	0	1	0	1	1	0	1	1	0	1	13	240	25	21	3.9	1	0.89	82	139	4.3	101	900	0	0	0	300	245	0	0	0	1	1	1	6	0	275	0	0	3.2	0	58.3333
488	0	0	69	152.6	60.95	26.174	0	1	0	0	1	1	0	1	1	0	13.5	288	23	16	4.2	0	0.6	60	141	4.2	106	1600	75	0	0	550	298	0	0	0	0	1	1	6	0	1948	0	0	3.3	60	62
489	0	1	33	171	79.6	27.222	0	1	0	1	0	0	0	0	1	0	15.5	348	33	92	4.1	0	0.9	60	142	4.2	104	1900	100	0	0	1030	225	0	0	0	0	1	1	5	0	1892	0	0	3.4	60	76
490	0	0	68	148	55.7	25.429	0	1	0	0	1	0	0	0	1	0	11.4	297	34	31	4	0	0.6	60	143	4.1	105	1700	100	0	0	450	295	0	0	0	0	1	1	7	0	1611	0	0	3.3	60	61.6667
491	0	0	69	149	74	33.3318	1	1	0	1	1	0	0	0	0	0	10.9	346	26	28	3.8	1	0.7	83	141	4.6	107	1000	0	0	0	300	245	0	0	0	0	1	1	7	0	1225	0	0	3.2	0	65
492	0	0	56	147.4	56	25.7747	0	0	0	1	0	1	0	0	0	0	12.5	214	20	15	4.3	0	0.81	73	141	4.4	106	2900	50	0	0	2050	305	0	0	0	1	1	1	8	0	1095	0	0	2.9	60	65
493	0	0	63	159	62.7	24.8012	0	1	0	1	0	0	0	0	0	0	12.4	202	23	17	4	0	0.6	90	142	4.1	108	1400	150	0	0	370	227	0	0	0	0	1	1	7	1	1325	0	0	2.7	90	65
494	0	0	56	160	84.5	33.008	0	1	1	0	1	0	0	0	1	0	13.9	202	22	23	4	0	0.7	60	144	4.9	105	1800	100	0	0	680	275	0	0	0	0	0	0	6	0	1982	0	0	0	0	63
495	0	0	51	150	47	20.889	0	1	0	1	0	1	0	0	0	0	13.1	217	17	10	3.9	1	0.7	90	144	3.9	108	2100	150	0	0	1280	341	0	0	0	0	1	1	7	0	2692	0	0	3	90	70
496	0	0	56	157.1	53	21.475	0	0	0	0	0	0	0	0	0	0	12.8	241	27	16	3.9	1	0.88	66	141	3.8	105	1700	0	0	0	700	190	0	0	0	1	1	1	6	1	140	0	0	3.1	0	63.3333
497	1	0	55	160	62	24.2188	0	0	0	1	0	0	0	0	0	0	14.4	168	31	19	4.2	0	0.7	90	137	3.4	103	2500	150	0	0	570	296	0	0	0	0	1	1	19	0	2259	0	0	2.3	0	59.3333
498	1	0	68	149	50	22.5215	0	0	0	1	0	1	0	0	0	0	9	228	33	16	3.9	1	1.7	30	136	5.3	107	1100	100	0	0	370	226	1	0	0	0	1	1	13	0	1730	0	0	2.5	30	56.6667
499	0	0	75	144.4	53.5	25.658	0	1	0	0	1	0	0	0	0	0	13.4	316	17	12	3.6	1	0.7	82	142	3.8	100	1700	75	0	0	850	267	0	0	0	0	1	1	5	0	1746	0	0	3.1	60	55
500	0	0	62	146.9	59.3	27.4796	0	1	0	1	1	0	1	0	0	0	12.8	260	24	28	4.4	0	0.6	90	141	4	103	2200	75	0	0	1150	350	0	0	0	0	0	0	8	0	2299	0	0	0	0	58
501	0	1	35	177	66.15	21.115	0	0	0	1	0	1	0	1	0	1	13	237	12	14	4.2	0	1	90	142	4.5	102	2250	150	0	0	735	417	0	0	0	0	1	1	6	0	2500	0	0	3.2	90	63
502	0	0	54	157.7	65	26.137	0	1	0	0	0	0	1	0	0	0	10.2	348	16	15	3.9	1	0.6	90	143	4.4	105	2600	0	0	0	780	270	0	0	0	1	1	1	7	0	256	0	0	3	90	60
503	0	0	67	154.5	56.6	23.712	0	1	1	1	1	1	1	1	1	1	12.5	330	13	27	3.5	1	0.55	90	146	4.1	109	2000	0	0	0	1300	323	0	0	0	1	1	1	7	0	549	0	0	2.6	90	60
504	0	1	47	170.6	63.3	21.749	0	0	1	1	0	1	0	1	1	1	15.4	185	20	15	4.4	0	0.9	90	143	4.1	103	1050	100	0	0	880	203	0	0	0	0	1	1	8	0	2153	0	0	3.2	90	63
505	0	1	69	169.3	77.3	26.969	0	0	0	0	0	0	0	0	1	0	13.7	108	38	23	4	0	0.79	60	143	4	108	4150	100	0	0	1610	320	0	0	0	0	1	1	6	0	1317	0	0	3.1	60	53.3333
506	1	0	63	150	54	24	0	1	0	1	0	0	0	0	0	0	10.9	81	48	34	2.8	1	0.3	90	141	3.1	102	2000	200	0	0	480	305	1	0	0	0	1	18	64	0	2776	0	1	2.6	0	67.3333
507	0	0	60	151.2	63	27.557	0	1	0	1	0	0	0	0	1	0	11.4	270	45	49	4.7	0	0.69	87	147	4.5	110	1100	0	0	0	80	235	0	0	0	1	1	1	5	0	514	0	0	3.5	0	60
508	0	1	51	170.5	76.8	26.419	0	0	0	0	0	0	1	0	0	0	16	220	24	36	4.5	0	0.98	81	140	3.8	104	2600	100	0	0	2520	240	0	0	0	0	1	1	9	0	1201	0	0	3.3	60	61.6667
509	1	1	63	165	58	21.3039	0	1	0	1	0	0	0	1	0	0	13.9	152	14	11	4	0	1.2	65	147	3.6	105	2700	200	0	0	2550	374	0	0	0	0	1	20	19	1	20	1	0	2.7	0	62
510	0	0	51	154.9	50.55	21.068	0	0	0	0	0	0	1	0	0	1	12.8	208	27	39	4.8	0	0.64	60	140	4.2	102	1300	100	0	0	800	264	0	0	0	0	1	1	5	0	1141	0	0	3.5	60	61.6667
511	0	0	74	145	54	25.6837	0	0	0	0	0	0	0	1	1	0	12.5	304	28	26	4.2	0	0.73	78	138	4.2	103	1000	150	0	0	310	380	0	0	0	1	1	8	68	0	250	0	1	2.3	46	50
512	0	0	61	163.3	61.9	23.212	0	0	0	0	0	0	1	0	0	0	13.2	239	17	19	4.1	0	0.73	81	139	4.2	102	1950	0	0	0	920	315	0	0	0	1	1	1	5	0	872	0	0	3.3	60	58.3333
513	1	0	52	155	48	19.9792	0	0	0	0	0	0	1	0	0	0	10.7	351	32	21	3.1	1	0.6	90	132	3.8	104	3000	150	0	0	1550	398	0	0	0	0	1	14	34	0	2644	0	0	2.6	0	78
514	0	0	49	157.1	72.15	29.234	0	1	0	1	0	0	0	1	0	0	10.6	209	24	29	3.7	1	0.6	60	142	3.8	107	1900	100	0	0	510	455	1	0	0	0	1	1	8	0	1745	0	0	3.6	60	75
515	0	0	44	163.4	61.4	22.997	0	0	0	1	0	0	1	0	0	0	11.5	256	18	12	4.4	0	0.5	90	141	4.7	108	1600	150	0	0	890	315	0	0	0	0	1	1	6	0	2566	0	0	3.6	90	63
516	1	0	71	158	61	24.4352	0	1	1	1	0	1	0	1	1	0	13.6	217	26	24	3.9	1	0.3	60	132	3.5	102	1600	100	0	0	1100	214	0	0	0	0	1	1	9	0	1725	0	1	3.4	0	70.3333
517	1	0	57	150	58	25.7778	0	0	0	0	0	0	0	0	0	0	12.8	285	21	8	3.7	1	0.6	90	143	3.8		1600	150	0	0	370	252	0	0	0	1	1	3	13	0	426	0	0	3	0	52.6667
518	0	0	55	142.7	43.2	21.215	0	0	0	0	0	0	0	0	0	0	12	208	18	18	4.2	0	0.7	87	144	4.5	104	1900	100	0	0	850	305	0	0	0	0	1	1	9	0	1562	0	0	3.6	60	65
519	0	1	55	161.3	71.6	27.52	0	1	1	1	0	1	0	0	0	0	13.2	226	28	28	3.7	1	0.6	60	141	3.7	110	2000	350	0	0	880	388	0	0	0	0	1	1	6	0	1638	0	0	3	60	66.6667
520	0	1	59	177.7	79	25.018	0	1	0	1	1	1	1	0	0	0	13.7	173	14	17	4	0	0.8	90	143	3.4	101	2800	200	0	0	1300	232	0	0	0	0	1	1	7	0	2787	0	0	3.5	90	69
521	0	1	59	172.3	66.15	22.282	0	1	1	1	0	1	0	1	1	1	14.9	288	12	15	4	0	0.8	90	140	4.2	104	2300	100	0	0	510	253	0	0	0	0	0	0	10	0	2300	0	0	0	0	73
522	0	1	42	175.5	80.7	26.201	0	0	0	0	0	1	1	0	0	1	17.1	191	13	17	3.6	1	0.79	90	142	4.1	103	1100	0	0	0	250	245	0	0	0	1	1	1	7	0	326	0	0	3.3	90	61.6667
523	0	0	66	155.6	67.6	27.921	1	1	0	1	1	1	1	1	1	0	13.3	167	21	16	4.3	0	0.5	90	138	3.5	101	2500	0	0	1	1300	415	0	0	0	0	1	2	6	0	2578	0	0	2.6	90	63
524	0	0	60	149.2	61.8	27.762	1	0	0	1	0	1	1	1	0	0	12.6	161	21	26	3.9	1	0.57	60	140	3.7	104	2200	0	0	0	900	215	0	0	0	1	1	1	5	0	826	0	0	3.4	60	63.3333
525	0	1	65	164.1	77.1	28.631	0	1	0	1	0	0	0	1	0	1	12.9	317	29	26	3.6	1	0.9	90	140	4.7	105	3800	350	0	0	2050	365	0	0	0	0	1	1	8	1	997	0	0	3.5	90	57
526	0	0	58	157	57	23.125	1	1	0	0	1	0	0	0	1	0	12.9	234	20	28	4.2	0	1	57	139	4	103	2700	50	0	0	1450	275	0	0	0	0	1	1	5	0	1996	0	0	3	60	60
527	0	1	48	177.3	81.7	25.99	0	1	0	1	0	0	1	0	0	1	14.3	260	29	36	4	0	1.1	76	141	4.2	106	2900	200	0	0	640	322	0	0	0	0	1	1	8	0	2650	0	0	3.2	90	65
528	0	0	58	149.4	42.8	19.175	0	0	0	1	0	1	0	1	0	1	11.7	183	12	10	4	0	0.7	90	142	4.7	110	1150	100	0	0	210	170	0	0	0	0	1	1	6	0	2711	0	0	3	90	62
529	0	1	75	173.5	71.3	23.686	0	1	0	1	1	0	0	0	1	1	10.8	148	14	17	3.4	1	0.92	80	143	4.1	106	1200	0	0	0	160	283	1	0	0	1	1	1	7	0	366	0	0	2.8	0	55
530	0	0	59	163	50.5	19.0071	0	0	0	1	0	1	0	0	0	0	11.8	214	20	14	4.3	0	0.8	73	138	3.9	107	2900	100	0	0	200	235	1	0	0	0	1	3	8	0	2120	0	0	2.7	90	55
531	0	0	36	162.9	84.4	31.805	0	1	0	0	1	0	0	0	0	0	13.3	245	15	15	4	0	0.9	75	145	4.5	107	1800	200	0	1	1200	200	0	0	0	0	1	1	6	0	2745	0	0	3.2	86	71
532	0	1	36	170	65.6	22.699	0	0	0	1	0	1	0	1	0	1	17.1	235	16	21	4.6	0	0.9	90	141	4	101	2500	100	0	0	330	290	0	0	0	0	1	1	7	0	2058	0	0	3	60	67
533	0	0	65	148	54.4	24.836	0	0	0	1	0	1	1	0	0	0	10.8	237	27	19	3.8	1	0.7	89	145	4.1	105	900	100	0	0	500	205	0	0	0	0	1	1	4	0	2711	0	0	3	90	63
534	0	0	66	155.7	60.4	24.915	0	0	1	1	0	1	1	1	1	0	11.6	145	21	17	4.2	0	1	55	141	3.9	105	1650	100	0	0	480	320	0	0	0	0	1	1	7	0	1862	0	0	3.1	60	63
535	0	0	42	156.1	61.8	25.362	0	0	0	0	0	0	0	0	0	0	11.9	229	16	17	3.8	1	0.6	90	141	3.7	107	1250	0	0	0	450	245	0	0	0	0	1	1	4	0	2782	0	0	3.2	90	68
536	0	1	52	163.1	68.1	25.6	0	1	0	1	0	1	0	0	0	1	15.8	244	22	16	4.4	0	1.1	75	145	4.3	106	1400	150	0	0	350	275	0	0	0	0	1	1	5	0	2725	0	0	3.3	75	71
537	0	0	48	157	78.6	31.888	0	0	0	0	0	0	0	0	0	0	12.2	330	20	17	3.9	1	0.7	90	140	4.8	107	2850	200	0	0	1050	335	0	0	0	0	1	1	7	0	2766	0	0	3.5	90	69
538	0	0	59	155.2	58.6	24.328	0	1	0	0	1	0	1	1	0	0	13	191	14	9	3.5	1	0.6	90	140	3.7	107	2400	200	0	0	380	312	0	0	0	0	1	1	6	0	2732	0	0	3.2	90	64
539	0	1	44	183.6	103.6	30.734	0	1	0	1	0	0	0	1	0	1	15.7	203	19	39	4.4	0	1	86	143	4.3	103	2800	250	0	0	2300	310	0	0	0	0	1	1	8	0	2767	0	0	3.1	90	68
540	0	1	56	178.4	77	24.194	0	0	0	0	0	0	0	1	1	0	16	145	32	40	4	0	0.92	85	143	4.4	105	1700	0	0	0	430	255	0	0	0	1	1	1	5	0	263	0	0	3.5	0	65
541	0	1	49	180.2	70	21.557	0	0	0	0	0	0	0	0	0	1	13.6	197	22	12	3.9	1	0.9	90	139	4.2	100	1800	150	0	0	850	190	0	0	0	0	1	1	6	0	2795	0	0	3	90	62
542	1	0	50	165	63	23.1405	0	1	0	1	1	0	0	0	0	0	13.3	300	27	18	4	0	0.6	90	139	3	98	2500	200	0	0	780	348	0	0	0	0	1	6	15	0	2605	0	0	2.5	0	61.6667
543	0	1	34	174.8	96.5	31.582	0	0	0	0	0	0	0	0	0	1	17.6	187	44	52	4.4	0	0.9	90	141	4.6	103	1950	200	0	0	860	310	0	0	0	0	1	1	8	0	2769	0	0	3.7	90	72
544	0	1	42	168.3	69.75	24.625	0	1	0	1	1	1	0	0	0	1	13.9	244	21	40	4.4	0	0.9	90	141	4.9	103	1650	200	0	0	780	257	0	0	0	0	1	1	6	0	2711	0	0	3.2	90	73
545	0	0	64	145	43.6	20.737	0	0	0	0	0	0	0	0	0	0	12.7	210	25	20	4.1	0	0.7	90	141	4.3	106	3500	100	0	0	1220	550	0	0	0	0	1	1	9	0	2703	0	0	3.2	90	60
546	0	0	58	154.7	58.7	24.528	0	0	0	0	0	0	0	0	0	1	12.6	235	19	20	3.7	1	0.6	90	140	4.2	106	1900	150	0	0	520	230	0	0	0	0	0	0	6	0	2769	0	0	3.2	90	63
547	0	0	52	153.5	54	22.918	0	1	0	0	1	0	0	0	0	0	12.9	271	14	15	4.2	0	0.7	90	140	3.8	103	1800	150	0	0	540	313	0	0	0	0	1	1	6	0	2710	0	0	3.1	90	62
548	0	0	56	154	49.5	20.872	0	0	0	0	0	0	0	0	0	0	15.6	302	24	27	4.2	0	0.7	90	141	4.7	103	1550	100	0	0	1170	140	0	0	0	0	1	1	7	0	2783	0	0	3.1	90	67
549	0	0	52	148.3	47.35	21.53	0	0	0	0	0	0	0	0	0	0	13.2	249	24	14	3.9	1	0.7	90	141	4.3	104	1000	100	0	0	310	175	0	0	0	0	1	1	10	0	2360	0	0	3.1	90	65
550	1	1	47	167	63	22.5896	0	0	0	0	0	0	0	0	0	0	15.1	331	41	13	3.4	1	1.1	76	134	3.2	107	4600	250	0	0	1250	423	0	0	0	0	1	20	72	0	2795	0	0	3.4	85	71.3333
551	0	0	56	161.7	55.6	21.264	0	0	0	0	0	0	0	0	0	0	12.6	156	23	16	3.6	1	0.61	60	138	4.1	106	1500	100	0	0	400	205	0	0	0	0	1	1	9	0	1418	0	0	2.9	60	65
552	1	0	46	160	63	24.6094	0	0	0	1	0	0	0	0	0	0	13.8	289	33	29	4.1	0	0.7	90	132	4.1	102	1700	300	0	0	890	246	0	0	0	0	1	4	26	0	2791	0	0	2.4	82	58.3333
553	0	0	59	147.7	47.7	21.865	0	1	0	1	0	0	0	0	1	1	11.6	286	22	17	4.3	0	0.5	90	141	3.8	106	1950	100	0	0	450	295	0	0	0	0	1	1	5	0	2774	0	0	3.5	90	67
554	0	1	55	169	66	23.108	0	1	0	0	0	0	0	0	0	1	15.8	193	18	17	4	0	1	82	141	4.6	105	1900	150	0	0	1150	325	0	0	0	0	1	1	5	0	2766	0	0	2.8	90	62
555	0	1	68	173	68.6	22.921	0	1	0	1	1	0	0	0	0	0	14.4	236	18	13	3.9	1	0.7	90	140	4.4	103	2400	175	0	0	1550	275	0	0	0	0	1	1	6	1	683	0	0	3.1	90	64
556	0	0	69	152.4	63.25	27.233	0	1	0	1	0	0	0	0	1	0	11.3	284	16	11	3.6	1	0.6	90	143	4	108	2300	150	0	0	1300	280	0	0	0	0	1	1	22	1	1185	0	0	3.3	90	67
557	0	0	59	153	63	26.913	0	0	0	0	0	0	0	0	0	0	13.3	271	28	39	4.1	0	0.51	60	144	3.7	105	1650	50	0	0	870	230	0	0	0	1	1	1	6	0	1022	0	0	3.2	60	55
558	0	1	52	162	76.4	29.111	1	1	0	1	0	0	0	0	0	1	14.6	163	25	15	4.2	0	1	83	139	3.5	103	2200	190	0	0	450	250	0	0	0	0	1	2	6	0	2752	0	0	3.2	90	62
559	1	0	68	160	55	21.4844	0	0	0	0	0	0	0	0	0	1	13.8	206	34	21	4	0	0.7	88	136	3.5	104	2150	200	0	0	1100	324	1	0	0	0	1	38	71	1	1363	0	0	3	88	54
560	0	0	54	154	57.1	24.077	0	0	0	0	0	0	0	0	0	0	13.9	193	17	18	4.1	0	0.6	90	143	4.1	106	1800	300	0	0	370	280	0	0	0	0	1	1	7	0	2753	0	0	3.3	90	61
561	0	0	53	152.1	59.45	25.6977	0	1	0	0	0	1	0	0	0	0	13.2	301	16	15	4.1	0	0.7	90	143	5	108	2700	150	0	0	1300	285	0	0	0	0	1	1	7	0	2748	0	0	3.2	90	74
562	0	0	60	159.5	63	24.764	0	1	0	0	1	0	0	0	0	0	11.9	134	31	30	4	0	0.7	90	142	4.7	106	3000	200	0	0	290	690	1	0	0	0	1	2	9	0	2725	0	0	2.8	90	62
563	0	1	30	175	75	24.49	0	0	0	0	0	0	0	0	0	1	14.3	300	35	74	3.7	1	0.9	90	144	4	105	1100	200	0	0	850	180	0	0	0	0	1	1	5	0	2748	0	0	3.4	90	77
564	0	0	63	154	52	21.926	0	0	0	0	0	0	0	0	0	1	14.1	207	24	29	3.5	1	0.6	90	137	4.6	102	1100	150	0	0	680	315	1	0	0	0	1	7	49	0	2762	0	0	2.1	90	57.3333
565	0	0	66	147.6	60.85	27.931	0	1	0	0	0	1	0	0	0	0	8.8	322	19	16	3.8	1	0.8	76	143	4.2	104	1300	150	0	0	860	282	0	0	0	0	1	1	7	0	2676	0	0	2.9	76	67
566	0	0	56	158.4	61.2	24.392	0	0	1	1	1	0	0	0	1	0	12.6	192	16	10	4.2	0	0.7	87	141	4.1	107	1500	300	0	0	1500	240	0	0	0	0	0	0	6	0	1625	0	0	0	0	68.3333
567	0	1	41	171.4	83.5	28.423	0	1	0	1	1	0	0	0	0	0	16.6	257	22	33	4.3	0	1	88	139	3.4	101	3150	200	0	0	2700	477	0	0	0	0	1	1	11	0	2746	0	0	3.2	90	58
568	1	0	47	153	58	24.7768	0	0	0	1	0	0	0	0	0	0	11.8	278	41	30	4.4	0	0.6	90	135	3.6	106	3650	400	0	1	2250	324	1	0	0	0	1	7	57	0	2758	0	0	3	0	60.6667
569	1	0	47	165	63	23.1405	0	0	0	0	0	0	0	0	0	0	13.4	187	26	14	3.9	1	0.6	90	135	3.6	105	2150	300	0	0	1250	208	0	0	0	0	1	1	19	0	2758	0	0	2.7	0	56.6667
570	1	1	34	184	96	28.3554	0	1	0	0	0	0	0	0	0	0	14	157	28	25	3.7	1	0.8	90	137	4.3	109	2200	250	0	0	1300	235	0	0	0	0	1	1	14	0	2755	0	0	3.2	90	67
571	0	0	59	155.5	67.6	27.9567	0	1	0	0	1	0	0	0	0	0	11.9	259	24	15	4.1	0	0.9	68	144	4	109	2100	200	0	0	1180	372	0	0	0	0	1	1	8	0	2713	0	0	3	60	63
572	1	0	59	154	51	21.5045	0	0	0	1	0	0	0	0	0	0	12.6	264	15	14	3.8	1	0.52	60	137	4.4	101	2600	100	0	0	1500	285	0	0	0	1	1	2	11	0	662	0	0	3.5	0	58.6667
573	1	1	53	173	78	26.0617	0	0	0	0	0	0	0	0	0	1	15.5	196	18	32	3.6	1	1	83	142	3.9	104	1450	200	0	0	680	306	0	0	0	0	1	1	5	0	2731	0	0	3.1	0	72.6667
574	0	0	67	157.1	54.1	21.92	0	0	0	0	0	0	0	0	0	0	12.1	192	16	12	4.4	0	0.8	76	144	4.1	107	2300	150	0	0	520	245	1	0	0	0	1	1	8	0	2676	0	0	3.5	90	63
575	0	1	60	168.4	65.8	23.203	0	0	0	1	0	0	0	0	0	1	13.4	291	24	26	4.1	0	1	81	139	4	101	2300	150	0	0	1150	302	0	0	0	0	1	1	6	0	2717	0	0	3	90	63
576	0	1	49	179	82.3	25.686	0	0	0	0	0	0	0	0	0	1	15.9	236	16	28	4.2	0	1	84	140	4	104	2500	200	0	0	1020	400	0	0	0	0	1	1	10	1	1598	0	0	3.2	90	63
577	0	0	49	156.2	59	24.182	0	1	0	1	0	0	0	0	0	0	13.1	363	22	36	4.2	0	0.6	90	141	4.1	102	1700	150	0	0	800	237	0	0	0	0	1	1	5	0	2648	0	0	3.1	90	63
578	0	0	60	157.2	61.85	25.028	0	1	0	1	1	0	0	0	1	0	12.9	245	32	31	3.7	1	0.73	82	145	4.3	108	1200	0	0	0	650	235	0	0	0	1	1	1	7	0	347	0	0	3.1	0	61.6667
579	0	1	69	160.3	46.6	18.135	0	0	0	0	0	0	1	0	0	1	12.1	289	22	13	3.5	1	0.8	90	144	4.1	107	2000	200	0	0	1300	240	0	0	0	0	1	1	12	0	2718	0	0	2.7	90	61
580	0	1	66	159.5	55.7	21.894	0	1	1	1	0	0	0	1	0	1	16.1	219	35	32	4	0	1.1	71	140	4.8	105	3350	200	0	0	2700	265	0	0	0	0	1	1	19	1	2187	0	0	3.5	90	57
581	0	1	54	180	81.9	25.278	0	0	0	1	0	0	0	0	0	1	12.8	214	29	36	3.8	1	0.8	90	140	4.2	108	2300	300	0	1	1670	315	0	0	0	0	1	1	7	0	2305	0	1	3.3	74	64
582	0	0	46	157.9	58	23.263	0	1	0	1	1	0	0	0	0	0	14	211	15	14	3.9	1	0.8	82	141	4.5	102	1950	100	0	0	510	300	0	0	0	0	1	1	13	0	2661	0	0	3.2	90	70
583	0	0	67	151.6	63	27.412	0	1	0	1	0	0	0	0	0	0	11.6	176	18	12	3.7	1	0.6	90	143	3.9	109	3200	200	0	0	1470	362	0	0	0	0	1	1	8	0	2668	0	0	3.2	90	63
584	0	0	36	167.4	58.3	20.805	0	1	0	1	0	1	0	0	0	0	12.3	201	19	13	4.2	0	0.6	90	143	2.5	99	1900	150	0	0	640	242	0	0	0	0	1	1	7	0	2333	0	0	3.6	90	70
585	0	1	63	175.8	85.4	27.632	0	1	0	1	0	0	0	0	0	0	15.2	186	23	20	4	0	1	80	140	4	106	2650	200	0	0	700	265	0	0	0	0	1	1	6	0	2719	0	0	3.1	80	58
586	0	1	53	169.2	81	28.293	0	1	0	0	0	0	0	0	0	1	16.1	245	34	45	4.4	0	1	83	143	4.5	103	5200	300	0	0	2310	615	0	0	0	0	1	1	14	0	2717	0	0	3.5	90	53
587	0	1	40	173.2	62.8	20.935	0	0	0	0	0	0	0	0	0	1	15.6	220	18	17	4.2	0	0.8	90	141	4.5	105	2550	150	0	0	550	328	0	0	0	0	1	1	12	0	2709	0	0	2.9	90	65
588	0	0	74	158.7	61.87	24.566	0	1	0	1	0	0	0	0	0	0	13.8	250	18	15	3.9	1	0.7	87	142	4.4	104	2300	200	0	0	400	240	0	0	0	0	1	1	11	0	2704	0	0	2.3	87	62
589	0	0	51	155.2	54	22.4187	0	1	0	1	0	0	0	0	1	0	13.4	245	18	19	3.9	1	0.7	90	141	4	103	2100	150	0	0	530	253	0	0	0	0	1	1	6	0	2699	0	0	3.1	90	68
590	0	1	57	170	55.8	19.308	0	0	0	0	0	0	0	0	0	1	12.7	279	17	18	4	0	0.9	90	142	4.3	104	2250	150	0	0	410	318	0	0	0	0	1	1	8	0	2692	0	0	3.1	90	60
591	0	0	34	158	43	17.2248	0	0	0	1	0	0	0	0	0	1	11.7	181	23	15	3.9	1	0.6	90	134	4.2	105	3600	200	0	1	1900	260	0	0	0	0	1	2	10	0	2718	0	0	2.2	90	66
592	1	0	28	163	68	25.5937	0	0	0	1	0	0	0	0	0	1	13.2	242	24	18	4	0	0.6	90	140	4	107	3700	200	0	0	530	297	0	0	0	0	1	2	9	0	2714	0	0	2.5	0	63.6667
593	0	1	45	160.2	63	24.548	1	1	0	1	0	0	0	0	0	1	15.2	185	23	22	3.7	1	0.8	90	140	4.2	101	1200	150	0	0	450	245	0	0	0	0	1	1	8	0	2685	0	0	3.2	90	61
594	0	0	53	160.6	56.9	22.061	0	0	0	0	0	0	0	0	0	0	12.9	201	15	14	4.2	0	0.8	80	142	3.7	105	2100	100	0	0	650	273	0	0	0	0	1	1	6	0	2674	0	0	3.2	90	70
595	1	1	37	176	74	23.8895	0	0	0	0	0	0	0	0	0	1	14.6	241	25	23	4.2	0	0.6	90	137	4.3	103	3450	250	0	0	1750	337	0	0	0	0	1	2	14	0	2705	0	0	2.6	0	65
596	0	0	60	150.3	46.3	20.496	0	0	0	0	0	0	0	0	0	1	12.5	238	27	19	3.9	1	0.6	90	144	4	107	1600	150	0	0	720	213	0	0	0	0	1	1	7	0	2684	0	0	3.1	90	66
597	0	0	64	159.4	71.6	28.18	1	0	0	0	0	0	0	0	0	0	11.8	160	22	22	3.5	1	2.4	22	136	4.8	112	1850	150	0	0	260	255	1	0	0	0	1	1	5	1	2010	0	0	2.9	22	67
598	0	0	55	153	59.1	25.247	0	1	0	1	1	0	0	0	0	0	13.5	290	23	19	4.1	0	0.6	60	140	4	106	1800	100	0	0	830	275	0	0	0	0	1	1	5	0	1885	0	0	3.2	60	67
599	0	0	53	144.8	52.4	24.992	0	0	0	0	0	0	0	0	0	0	13.2	229	24	24	4.1	0	0.6	90	142	4.3	106	1600	100	0	0	500	212	0	0	0	0	1	1	6	0	2662	0	0	3.2	90	65
600	0	0	50	163.2	55.45	20.819	0	1	0	0	0	0	0	0	0	0	12.4	171	12	9	3.7	1	0.6	90	142	4.4	102	3200	150	0	0	760	360	1	0	0	0	1	1	7	0	2424	0	0	2.8	90	55
601	1	0	68	147.6	60	27.5409	1	1	0	1	0	0	0	0	0	0	12.6	261	37	15	4.4	0	0.8	71	133	2.5	94	3000	150	0	0	1930	439	1	0	0	0	1	17	52	0	1734	0	0	2.8	0	67.3333
602	0	0	66	157.1	50.8	20.583	0	1	0	1	0	0	0	0	0	0	13	263	17	12	3.6	1	0.7	89	143	4.2	107	2300	100	0	0	730	395	0	0	0	0	1	1	6	0	2661	0	0	3.1	90	60
603	0	1	33	176	76.8	24.793	0	0	0	0	0	0	0	0	0	1	14.6	193	19	31	4.1	0	0.9	90	142	4	108	1800	200	0	0	920	320	0	0	0	0	1	1	6	0	2655	0	0	3	90	69
604	0	0	48	159.6	62.85	24.674	0	0	0	0	0	0	0	0	0	0	12.5	326	13	10	3.5	1	0.59	60	139	3.9	104	2100	0	0	0	1570	305	0	0	0	1	1	1	7	0	627	0	0	3.3	0	61.6667
605	0	1	65	171	72	24.623	0	1	0	1	0	0	0	0	0	1	15.3	201	21	26	4.5	0	0.9	90	141	4.5	105	2650	200	0	0	470	310	0	0	0	0	0	0	7	0	2669	0	0	3.1	90	63
606	0	0	59	165.2	67.4	24.697	0	0	0	0	0	0	0	0	0	1	13.3	181	15	16	3.6	1	0.63	60	142	4	105	2250	0	0	0	1020	280	0	0	0	1	1	1	5	0	871	0	0	3.1	60	63.3333
607	1	0	54	158	66	26.4381	0	0	0	0	0	0	0	0	0	0	13.6	239	19	19	4	0	0.5	90	136	3.5	104	1200	200	0	0	550	329	0	0	0	0	1	3	13	0	2690	0	0	2.6	0	63.6667
608	0	0	56	149.6	57.8	25.826	0	1	0	1	1	0	0	0	0	1	13.1	285	19	15	4.4	0	0.8	79	145	4.5	105	1000	150	0	0	310	220	0	0	0	0	1	1	7	1	2409	0	0	3.3	90	71
609	0	0	55	158.7	51.5	20.448	0	1	0	1	0	0	0	0	0	0	12.9	210	23	17	4.4	0	0.8	79	140	3.8	103	3200	125	0	0	570	310	0	0	0	0	1	1	8	0	2641	0	0	3.1	90	58
610	0	0	66	155.3	63	26.121	1	1	0	1	1	0	0	0	0	0	12.7	171	25	20	3.8	1	0.9	67	142	4.3	109	3050	100	0	0	850	250	0	0	0	0	1	1	8	0	2647	0	0	2.9	76	57
611	0	0	70	156	64	26.298	0	1	0	1	0	0	0	0	0	0	13.4	213	19	10	4	0	0.7	60	140	4	105	1200	50	0	0	120	240	0	0	0	0	0	0	5	0	1961	0	0	0	0	60
612	1	1	46	172	64	21.6333	0	0	0	0	0	0	0	0	0	1	14.5	303	34	26	4.4	0	0.9	90	133	3.7	103	3900	150	0	0	3550	335	0	0	0	0	1	1	21	0	2679	0	0	3.2	90	59
613	0	1	65	165.1	70.65	25.919	1	1	0	1	1	0	0	0	0	1	15.8	156	19	19	4.4	0	1	80	142	4	105	1500	150	0	0	260	249	0	0	0	0	1	1	9	0	2669	0	0	3.2	90	59
614	0	0	66	149.2	59.3	26.639	0	0	0	0	0	0	0	0	0	0	12.2	207	45	37	4.2	0	0.7	89	142	4.2	103	2650	100	0	0	210	267	1	0	0	0	1	1	6	0	2643	0	0	2.8	90	68
615	0	0	52	145.8	52.85	24.862	0	1	0	0	1	1	0	0	0	0	13.6	324	26	16	4.4	0	0.68	60	142	4.2	103	1150	100	0	0	430	207	0	0	0	0	1	1	5	0	1180	0	0	3.4	60	60
616	0	1	51	166.9	75.3	27.032	0	1	0	0	1	0	0	1	1	1	15.8	287	15	24	4.5	0	0.8	90	141	4.1	103	4600	175	0	0	2065	870	0	0	0	0	1	1	20	0	2633	0	0	2.9	90	61
617	0	0	68	146.4	56.5	26.361	0	0	0	0	0	0	0	0	0	0	13.1	363	19	13	3.9	1	0.9	66	145	4.8	108	2700	150	0	0	2100	273	1	0	0	0	1	1	8	0	2627	0	0	3	88	65
618	0	1	52	169.2	71.8	25.0798	0	1	1	1	1	1	0	0	0	1	13.8	224	18	17	3.9	1	0.74	60	140	4.2	103	1500	0	0	0	890	245	0	0	0	0	1	1	6	0	848	0	0	3.2	60	68.3333
619	0	0	43	156.3	49.85	20.405	0	0	0	0	0	0	0	0	0	0	12.5	261	16	16	4	0	0.7	90	143	4.2	106	1500	100	0	0	510	502	1	0	0	0	1	1	14	0	2654	0	0	2.8	90	63
620	0	0	45	153	53	22.641	0	0	0	0	0	0	0	0	0	0	14	318	18	15	4.5	0	0.6	90	141	4.2	104	1600	125	0	0	520	245	0	0	0	0	1	1	8	0	2650	0	0	3.3	90	61
621	0	0	62	155.5	55.2	22.829	0	1	0	0	0	0	0	0	0	0	11.7	197	29	29	4.4	0	0.7	85	143	3.7	104	1000	100	0	0	300	245	0	0	0	0	1	1	7	0	2139	0	0	3.4	90	68
622	0	0	56	161.1	62.7	24.159	0	0	0	0	0	0	0	0	0	0	12.9	155	26	23	4.6	0	0.7	90	143	3.8	105	2000	100	0	0	850	210	0	0	0	0	1	1	6	0	2646	0	0	3.2	90	63
623	0	1	40	170	80	27.6817	0	0	0	1	0	0	0	0	0	1	14.9	228	19	29	4	0	1.3	65	140	4.1	105	1550	200	0	0	640	267	0	0	0	0	1	2	9	0	2660	0	0	3.1	88	71
624	0	0	55	159	57.5	22.7444	0	0	0	0	0	0	0	0	1	0	12.6	199	20	11	4.1	0	0.79	76	142	3.9		1300	0	0	0	850	165	0	0	0	0	1	1	8	0	926	0	0	3.1	60	75
625	0	0	68	146.5	47.55	22.155	0	1	0	1	0	0	0	0	0	0	13.7	271	20	20	4.2	0	0.7	88	142	3.6	98	2350	100	0	0	1080	425	0	0	0	0	1	1	12	0	2643	0	0	3	90	62
626	0	0	68	156.8	49.15	19.991	0	1	0	1	0	0	0	0	1	0	13.2	271	29	19	3.9	1	0.5	90	143	4.1	114	2300	100	0	0	700	298	0	0	0	0	1	1	11	0	2647	0	0	3.5	90	65
627	0	0	54	156.2	47.1	19.305	0	1	0	1	0	0	0	0	0	1	13	200	22	19	4.3	0	0.8	80	141	4.1	104	2600	100	0	0	880	415	0	0	0	0	1	1	8	0	2634	0	0	3.6	90	72
628	1	0	55	156	62	25.4767	0	1	0	1	0	0	0	0	0	0	13.5	266	26	26	4.2	0	0.7	87	145	4.5		1200	100	0	0	500	284	0	0	0	0	1	1	7	0	1893	0	0	3	0	71.3333
629	1	1	42	175.2	69.6	22.6747	0	0	0	1	0	0	0	0	0	1	14	250	22	31	4.5	0	1	87	143	4.5	101	1100	25	0	0	670	239	0	0	0	0	1	1	7	0	2633	0	0	3.1	0	67.3333
630	0	0	65	148.9	57.5	25.935	0	1	0	1	1	0	0	0	0	0	11	272	16	12	4.4	0	0.8	72	140	3.8	101	2100	100	0	0	640	320	1	0	0	0	1	1	6	0	1570	0	0	3.2	60	70
631	1	0	48	162	53	20.1951	0	0	0	0	0	0	0	0	0	1	15	232	50	25	4.2	0	0.5	90	142	3.8	107	3100	150	0	0	620	396	0	1	0	0	1	4	16	0	2644	0	0	3.3	0	67.6667
632	0	1	54	162.7	70.9	26.784	0	1	0	0	0	0	0	0	0	1	13.2	238	19	30	4.2	0	0.9	90	142	4.2	105	2600	200	0	0	2550	343	0	0	0	0	1	1	7	0	2632	0	0	3.2	90	83
633	1	0	64	160	70.8	27.6562	0	0	1	1	0	0	0	0	0	0	9.4	144	34	27	2.8	1	0.5	90	144	3.5	112	1400	200	0	0	990	317	1	0	0	1	1	11	22	0	2636	0	0	2.7	0	76.6667
634	0	0	57	156	65	26.709	0	0	0	0	0	0	0	0	0	0	13.8	270	26	20	3.7	1	0.66	90	141	4.2	102	1300	0	0	0	870	206	0	0	0	0	1	1	8	0	357	0	0	3.2	90	66.6667
635	0	0	70	154.1	67.5	28.425	0	0	0	0	0	0	0	0	0	0	12.7	179	19	17	3.8	1	0.7	88	139	4.3	100	2300	175	0	0	580	320	0	0	0	0	1	1	8	0	2612	0	0	3.1	90	61
636	1	0	35	162	42	16.0037	0	0	0	0	0	0	0	0	0	0	12	192	16	8	3.9	1	0.5	60	137	3.6	104	1850	200	0	0	230	250	0	0	0	0	1	2	10	0	1807	0	0	2.9	0	68.3333
637	0	0	39	153.5	44.25	18.78	0	0	0	0	0	0	0	0	0	0	12.9	289	21	26	4.3	0	0.8	85	143	4	107	1450	100	0	0	1300	275	0	0	0	0	1	1	8	0	2620	0	0	2.9	90	62
638	0	1	66	172.1	71.1	24.005	0	1	0	1	0	0	0	0	0	1	14	204	19	23	4.1	0	0.9	90	145	4.5	105	2200	200	0	0	560	300	0	0	0	0	1	1	7	0	2606	0	0	3.1	90	62
639	0	1	73	166	73.5	26.673	0	0	0	0	0	0	0	0	0	0	14.1	167	17	13	3.8	1	0.7	90	138	4.2	100	2100	175	0	0	320	287	0	0	0	0	1	1	10	1	1220	0	0	2.9	90	63
640	0	1	54	168.6	70.2	24.696	0	1	0	0	1	0	0	0	0	1	14.9	203	20	15	4.5	0	1	83	142	4.2	104	2000	200	0	0	1050	305	0	0	0	0	1	1	6	0	2605	0	0	3.2	90	63
641	0	1	50	160.5	54.7	21.234	0	0	0	0	0	0	0	0	0	1	14.1	266	18	19	4.5	0	0.7	90	143	4.6	105	2600	150	0	0	1330	300	0	0	0	0	1	1	10	0	2598	0	0	3.6	90	72
642	1	0	45	159	50	19.7777	0	0	0	0	0	0	0	0	0	1	11.8	138	32	22	3.5	1	0.6	90	132	3.5	103	1800	125	0	0	450	318	0	0	0	0	1	2	11	0	2628	0	0	2.4	0	72
643	0	0	72	151.4	51.9	22.642	0	1	0	1	0	0	0	0	0	0	13.6	211	22	18	3.9	1	0.65	90	142	4	107	1500	0	0	0	600	200	0	0	0	0	1	1	8	0	844	0	0	3.4	60	65
644	0	1	55	165	65.6	24.096	0	0	0	0	0	0	0	0	0	1	14.5	205	30	27	3.8	1	0.7	60	138	4.6	102	1650	100	0	0	950	265	0	0	0	0	1	1	5	0	1509	0	0	3.2	60	68.3333
645	0	0	50	153.4	60.95	25.901	0	0	0	0	0	0	0	0	0	0	13	244	29	41	4.4	0	0.9	70	144	4.1	104	2000	150	0	0	900	282	0	0	0	0	1	1	6	0	2423	0	0	3	90	58
646	0	0	68	151.5	59.2	25.793	0	1	0	0	0	0	0	0	0	0	12.8	245	16	15	4.2	0	0.6	90	141	4.2	107	1400	150	0	0	650	230	0	0	0	0	1	1	5	0	2599	0	0	3.2	90	63
647	0	0	58	159	56	22.151	0	0	0	0	0	0	0	0	0	0	13.3	286	18	18	4.3	0	0.6	90	143	3.8	106	2500	100	0	0	870	317	0	0	0	0	1	1	10	0	2614	0	0	3.1	90	54
648	0	0	55	155.5	73.5	30.397	0	1	0	1	1	0	0	0	1	0	13.5	258	23	32	4.4	0	0.7	90	143	4.1	103	2900	200	0	0	1150	312	0	0	0	0	1	1	6	0	2592	0	0	3	90	61
649	0	0	67	161.5	57.5	22.046	0	0	0	0	0	0	0	0	0	0	13.3	238	22	15	4.2	0	0.7	83	142	3.8	109	1800	100	0	0	580	242	0	0	0	0	1	1	9	0	1501	0	0	3	60	60
650	0	0	57	158	67.65	27.099	0	0	0	0	0	0	0	0	0	0	12.8	290	26	28	3.9	1	0.8	79	140	4.4	107	1500	150	0	0	560	282	0	0	0	0	1	1	6	1	995	0	0	3.2	69	60
651	0	0	51	163.1	59.7	22.442	0	0	0	0	0	0	0	0	0	0	11.8	261	18	11	3.5	1	0.6	90	140	3.7	110	1000	150	0	0	600	185	0	0	0	0	1	1	7	0	2594	0	0	3.4	90	68
652	0	0	61	150	61.4	27.289	0	1	0	1	0	0	0	0	0	0	11.6	342	21	15	4.3	0	0.8	78	143	4.4	102	2050	150	0	0	235	265	0	0	0	0	1	1	6	0	2607	0	0	3.3	90	68
653	0	0	69	156.3	73.7	30.168	0	1	0	1	0	0	0	0	0	0	12.9	200	22	19	3.9	1	0.9	66	140	4.3	107	800	200	0	0	300	212	0	0	0	0	1	1	8	0	2528	0	0	3.4	90	61
654	1	0	47	157	65	26.3702	0	0	0	0	0	0	0	0	0	0	12.4	293	41	16	3.6	1	0.8	77	141	3.7	107	1100	150	0	0	460	260	0	0	0	0	1	1	9	0	1620	0	0	2.8	0	61
655	0	0	60	163.2	48.4	18.172	0	0	0	1	0	0	0	0	0	0	11.9	298	17	14	3.9	1	0.66	60	141	4.1	102	1500	0	0	0	1000	250	0	0	0	0	1	1	6	0	774	0	0	3	60	61.6667
656	0	0	59	147	32	14.809	0	0	0	0	0	0	0	0	0	0	11.5	126	27	18	3.8	1	0.5	90	140	4.2	103	1850	100	0	0	810	338	1	0	0	0	1	1	11	1	293	0	0	3	90	57
657	0	0	64	151.7	54	23.465	0	1	0	1	0	1	1	0	0	0	11.3	224	25	34	4.2	0	0.9	67	145	3.3	101	2200	100	0	0	660	322	0	0	0	0	1	1	6	0	2494	0	0	3.6	90	66
658	0	1	65	159.1	64.9	25.639	0	1	0	1	1	0	0	1	1	0	15.8	246	19	15	4	0	0.68	60	140	3.9	107	1300	0	0	0	710	300	0	0	0	1	1	1	6	0	802	0	0	3.5	60	68.3333
659	0	0	62	152.8	60.6	25.955	1	1	0	1	0	0	0	0	1	0	9.9	236	27	22	2.9	1	1.4	40	133	4.6	106	1100	150	0	0	600	235	1	0	0	0	1	1	10	1	2333	0	1	2.3	32	73
660	0	1	42	169.8	59.25	20.55	0	1	0	1	1	0	0	0	0	0	15.5	259	18	18	4.2	0	0.9	90	142	4.1	106	1900	100	0	1	850	350	0	0	0	0	1	1	7	0	2563	0	0	2.9	90	69
661	0	0	55	161.5	46.1	17.675	0	0	0	0	0	0	1	0	0	1	12.6	230	42	29	4.9	0	0.7	90	139	4.6	105	2300	125	0	0	750	260	0	0	0	0	1	1	21	0	2590	0	0	2.8	90	59
662	1	1	63	164.5	62	22.9118	0	1	1	1	1	1	0	1	1	0	12.5	182	22	23	4.2	0	1	76	145	4	107	1600	100	0	0	115	232	0	0	0	0	1	2	14	0	1483	0	0	3.2	0	75.3333
663	0	1	54	164.8	58	21.356	0	0	0	0	0	0	0	0	0	1	14.2	238	16	16	3.5	1	1	83	141	4	103	1800	150	0	0	620	240	0	0	0	0	1	1	10	0	2578	0	0	3.1	90	57
664	0	1	61	169.8	61.5	21.33	0	1	0	0	1	0	0	0	0	1	13.7	145	16	16	4.2	0	0.7	90	145	4	109	2500	150	0	1	920	365	0	0	0	0	1	1	8	0	2580	0	0	3.3	90	72
665	1	1	72	160	55	21.4844	0	0	0	0	0	0	0	0	0	1	15.1	204	31	22	3.8	1	0.8	90	139	4	111	1800	150	0	0	290	300	0	0	0	0	1	34	248	1	1632	0	0	2.5	88	61
666	0	0	47	151	70	30.7	0	0	0	0	0	0	0	0	0	0	14.8	226	17	17	3.9	1	0.6	90	142	4.2	105	3000	100	0	0	950	595	0	0	0	0	1	8	15	0	2487	0	0	2.9	90	70
667	0	0	44	163.4	65.6	24.57	0	0	0	0	0	0	0	0	0	0	14.2	212	3	38	3.9	1	0.6	90	134	4	99	3900	300	0	0	1970	680	0	0	0	0	1	32	92	0	2579	0	0	2.2	90	65
668	0	1	55	174	70	23.121	0	0	0	0	0	0	0	0	0	1	15.7	263	36	30	4	0	1	82	140	4.4	102	2750	200	0	0	600	270	0	0	0	0	1	1	6	0	2515	0	0	2.8	90	57
669	1	0	73	155	40	16.6493	0	0	0	0	0	0	0	0	0		13.8	202	46	21	3.6	1	0.6	90	143	4	118	3400	100	0	1	1620	245	1	0	0	0	1	1	51	0	2582	0	0	2.8	90	64
670	0	1	49	168.1	56.8	20.101	0	0	0	0	0	0	0	0	0	1	14.4	225	24	38	4.3	0	0.9	90	141	4.2	105	1450	100	0	0	750	277	0	0	0	0	1	2	6	0	2563	0	0	3.2	90	67
671	0	0	48	157	54	21.908	0	0	0	0	0	0	0	0	0	0	12.2	267	21	15	4	0	0.6	90	137	4.7	101	2100	125	0	0	1000	265	0	0	0	0	1	1	10	0	2499	0	0	2.9	90	64
672	0	0	71	153	66.2	28.28	0	1	0	0	1	1	0	0	0	0	11.7	209	14	8	3.9	1	0.7	88	140	4	103	1600	100	0	0	600	312	1	0	0	0	1	1	7	0	2559	0	0	2.9	75	71
673	0	1	65	169.4	74.6	25.996	0	0	0	0	0	0	0	0	0	1	14.2	224	31	35	4.2	0	0.9	90	140	4.7	101	2000	100	0	0	450	320	0	0	0	0	1	1	5	0	2465	0	0	3.2	90	57
674	0	0	38	157.1	49.1	19.8943	0	0	0	0	0	0	0	0	0	0	11.3	424	16	10	4	0	0.7	90	140	3.8	102	2300	100	0	0	1000	288	0	0	0	0	0	0	8	0	2522	0	0	0	0	63
675	0	1	37	168.3	69.5	24.537	0	0	0	0	0	0	0	0	0	1	15	206	20	21	4.2	0	0.8	90	138	4.1	107	2250	100	0	0	1600	310	0	0	0	0	1	1	4	0	2557	0	0	3.3	90	73
676	0	1	30	172	51.9	17.543	0	0	0	0	0	0	0	0	0	1	14.3	206	17	19	4	0	0.8	90	143	4	104	1750	100	0	0	1100	267	0	0	0	0	1	1	5	0	2528	0	0	2.9	90	70
677	0	0	57	161	77.55	29.918	0	1	0	1	1	0	0	0	0	0	11.3	193	22	16	3.8	1	0.8	79	139	3.4	106	2050	200	0	0	850	327	0	0	0	0	1	1	8	0	2531	0	0	3.3	61	68
678	0	1	51	171	80	27.359	0	0	0	0	1	0	0	0	0	1	15.9	151	23	43	3.9	1	0.69	90	142	3.9	104	1700	0	0	0	210	325	0	0	0	1	1	1	5	0	281	0	0	3.4	90	65
679	0	0	41	167.9	53	18.801	0	0	0	0	0	0	0	0	0	0	13	195	14	8	4.5	0	0.8	84	141	3.8	103	1550	150	0	0	400	268	0	0	0	0	1	2	7	0	2529	0	0	2.9	90	62
680	0	0	52	143.1	45.4	22.171	0	0	0	0	0	0	0	0	0	0	13.5	249	19	14	4.6	0	0.7	90	141	4.4	105	2550	100	0	0	820	220	0	0	0	0	1	1	7	0	2549	0	0	3.1	90	77
681	1	0	70	157	50	20.2848	0	0	0	0	0	0	0	0	0	0	13.7	144	35	24	3.6	1	0.5	90	138	2.9	106	3600	150	0	0	1200	280	0	0	0	0	1	1	12	0	2560	0	0	3	90	67
682	1	0	62	160	64	25	0	0	0	0	0	0	0	0	0	1	13.8	243	34	21	3.9	1	0.6	90	139	3.9	105	2400	200	0	0	300	214	0	0	0	0	1	7	24	0	2559	0	0	2.6	0	63.3333
683	0	0	59	149	59.75	26.913	0	1	0	1	0	1	0	0	0	0	12.5	348	40	40	3.9	1	0.7	90	143	4.5	105	2900	200	0	0	730	238	0	0	0	0	1	1	13	0	2551	0	0	3	90	63
684	0	1	56	170.3	73.6	25.377	0	0	0	0	0	0	0	0	0	0	14.1	204	36	72	4.1	0	1	82	141	4.4	103	2200	200	0	0	1150	280	0	0	0	0	0	0	6	0	2521	0	0	3.4	82	60
685	0	0	66	151.2	54.9	24.014	0	0	0	0	0	0	0	0	0	1	13.8	334	21	18	4.1	0	0.5	90	139	4.3	104	2400	100	0	0	1140	280	0	0	0	0	1	1	7	0	2514	0	0	3.4	90	57
686	0	1	65	163.9	69.8	25.983	0	1	0	0	1	1	0	0	0	0	14.8	224	25	25	4	0	1.1	71	140	4.3	103	1700	150	0	0	650	217	0	0	0	0	0	0	7	0	2521	0	0	3	71	65
687	0	0	58	157.9	56	22.461	0	0	0	0	0	0	0	0	1	0	12.4	190	17	13	4	0	0.9	68	141	3.7	103	3150	150	0	0	1220	245	0	0	0	0	1	1	9	0	2545	0	0	2.8	78	63
688	0	0	49	159.6	58.4	22.927	0	0	0	0	0	1	0	0	1	0	13.2	218	15	13	4.6	0	1	63	144	4.1	104	2950	100	0	0	680	268	0	0	0	0	1	1	8	0	2354	0	0	3.1	90	59
689	0	1	51	173	79.2	26.463	0	0	0	0	0	0	0	0	0	1	15.5	214	17	26	4.6	0	1	84	144	4.1	103	1550	200	0	0	1150	345	0	0	0	0	1	1	8	0	2527	0	0	3.2	90	79
690	0	0	66	154.3	56.5	23.731	0	1	0	1	0	0	0	0	1	0	14.2	263	19	11	4.4	0	0.9	67	142	4.5	107	1300	100	0	0	650	215	0	0	0	0	0	0	10	0	2522	0	0	0	0	67
691	0	0	49	159.3	64.25	25.319	0	0	0	0	0	0	0	0	0	0	11	296	25	20	3.5	1	0.6	90	138	3.5	103	2700	200	0	0	920	288	0	0	0	0	1	1	9	0	2487	0	0	3.1	90	66
692	0	0	61	158.7	69	27.397	0	1	0	0	1	0	0	0	0	0	12.6	188	26	35	3.9	1	1.4	41	142	4.8	101	1500	0	0	0	150	220	0	0	0	0	1	1	8	0	2473	0	0	3	38	74
693	0	1	65	157.8	57.35	23.031	0	1	0	1	1	0	0	0	1	1	12.8	226	20	24	4.3	0	0.64	60	144	3.9	105	2700	0	0	0	1940	545	0	0	0	1	1	1	6	0	780	0	0	3.2	60	58.3333
694	0	1	47	163	85	31.992	0	1	0	0	0	0	0	0	1	1	13.6	274	18	27	4.3	0	0.9	90	143	4.1	107	1850	200	0	0	1050	350	0	0	0	0	1	1	8	0	2466	0	0	3.4	90	73
695	0	1	45	180.2	68.8	21.187	1	1	0	0	0	0	0	0	1	1	14.3	256	32	19	4	0	0.8	90	140	4.6	104	1700	100	0	0	220	187	0	0	0	0	0	0	6	0	2521	0	0	3.1	90	69
696	0	0	60	149.7	46.8	20.883	0	0	1	1	0	0	0	0	0	0	9.5	252	19	14	3.4	1	0.6	90	138	4.2	107	1300	0	0	1	780	190	0	0	0	0	1	1	7	1	2243	0	0	3.1	90	62
697	0	0	64	154.8	56.2	23.453	0	0	0	0	0	0	0	0	0	0	13.1	169	22	14	4.3	0	0.8	77	146	4.1	108	1750	100	0	0	230	197	0	0	0	0	1	1	6	0	2480	0	0	3.4	90	71
698	1	0	56	158	60	24.0346	0	1	0	1	0	0	0	0	0	0	13.8	301	28	16	4.1	0	0.6	90	131	4	94	2750	300	0	0	1770	394	1	0	0	0	1	13	14	1	14	1	0	2.6	0	58.6667
699	0	1	55	172.1	63.8	21.541	0	0	0	0	0	0	0	0	0	1	14.3	218	35	46	3.6	1	1	82	143	3.9	107	2350	150	0	0	1800	185	0	0	0	0	0	0	9	0	2510	0	0	3.7	82	78
700	1	1	56	162	56	21.3382	0	0	0	0	0	0	1	0	0	1	12.9	135	63	45	3.2	1	0.4	90	140	3.3	109	1200	150	0	0	610	257	0	0	0	0	1	25	33	0	2521	0	1	2.5	0	68.3333
701	0	1	55	171.3	70	23.855	0	1	0	1	0	0	0	1	0	1	15.2	174	19	20	4	0	0.95	82	144	3.8		1100	0	0	0	170	262	0	0	0	0	1	1	7	0	590	0	0	3.6	0	70
702	0	0	49	158.2	63.6	25.412	0	0	0	0	0	0	0	0	0	1	14.3	275	15	14	3.8	1	0.8	81	142	4.1	107	2800	175	0	0	1230	267	0	0	0	0	1	1	7	0	2503	0	0	3.2	90	69
703	0	0	59	159.3	65.1	25.654	1	1	0	0	0	0	0	0	0	0	13.9	297	28	31	4.2	0	0.5	90	144	4.4	100	2400	150	0	0	1185	312	0	0	0	0	1	1	7	0	2479	0	0	3.4	90	65
704	0	1	64	161.9	78	29.758	0	1	0	1	0	0	0	0	0	0	16	211	15	20	3.9	1	1.01	74	140	4.3	104	2900	0	0	0	150	323	0	0	0	0	1	1	5	0	967	0	0	2.9	0	53.3333
705	0	0	58	164.2	63.1	23.404	0	1	0	1	0	0	0	0	1	0	13.6	232	19	12	4.4	0	0.7	90	142	3.6	104	2150	150	0	0	350	330	0	0	0	0	1	1	6	0	2496	0	0	3.4	90	62
706	0	0	42	164.2	53.7	19.917	0	1	0	1	0	0	0	0	0	0	14	213	20	21	4.3	0	0.6	90	140	3.8	104	2200	100	0	0	300	255	0	0	0	0	0	0	7	0	2479	0	0	3.2	90	62
707	1	1	51	170	57	19.7232	0	0	0	1	0	0	0	0	0	1	13.8	287	13	9	3.8	1	0.8	90	136	4.1	102	2600	250	0	0	600	296	0	0	0	0	1	4	10	0	2509	0	0	2.9	0	66
708	1	0	35	162	51	19.433	0	0	0	1	0	0	0	0	0	0	10.6	188	12	13	4	0	0.5	90	139	3.9	109	1900	125	0	0	695	267	0	0	0	0	1	4	6	0	2506	0	0	2.5	0	78
709	0	0	62	155	74.5	31.009	0	0	0	0	0	0	0	0	1	0	13.3	314	30	36	3.7	1	0.68	88	144	4	109	1900	0	0	0	1150	265	0	0	0	1	1	1	6	0	602	0	0	2.8	0	60
710	0	0	64	160	77.6	30.313	1	1	0	0	0	0	0	0	0	0	13.7	202	26	41	4.4	0	0.6	90	139	4.1	105	2800	200	0	0	1200	400	0	0	0	0	1	1	8	0	2468	0	0	3.2	90	72
711	0	0	41	157	58.3	23.652	0	0	0	0	0	0	0	0	0	0	13	236	18	16	3.7	1	0.7	90	139	4.3	104	2350	150	0	0	1450	295	0	0	0	0	1	1	6	0	2493	0	0	2.9	90	62
712	1	0	38	155	47	19.563	0	0	0	0	0	0	0	0	0	0	12.4	246	20	9	3.8	1	0.6	90	134	4.2	111	2500	100	0	0	1050	275	0	0	0	0	1	3	10	0	2499	0	0	2.9	0	59.3333
713	0	1	50	175	62.2	20.31	0	1	0	1	1	0	0	0	0	1	12.6	296	23	23	3.9	1	1.7	46	138	3.8	100	2450	150	0	0	820	270	0	0	0	0	1	1	7	0	2474	0	0	3	49	62
714	0	1	53	164.2	63.7	23.626	0	0	0	0	0	0	0	0	0	1	13.3	198	28	25	4.2	0	0.9	90	143	3.9	106	2400	160	0	0	540	318	1	0	0	0	1	1	5	0	2464	0	0	3.1	90	63
715	1	0	62	160	65	25.3906	0	0	0	0	0	0	1	0	0	0	13.8	155	22	17	3.9	1	0.5	90	131	3.8	99	1900	200	0	0	1150	358	0	0	0	0	1	2	16	0	2496	0	0	3	0	60
716	0	1	58	172.7	93	31.182	0	1	0	0	1	1	0	1	0	0	13.7	175	32	26	3.6	1	0.73	90	142	3.8	106	1400	0	0	0	670	225	0	0	0	1	1	1	5	0	459	0	0	3.1	90	65
717	1	0	69	157	65	26.3702	0	0	0	0	0	0	0	0	0	0	12.4	279	17	19	3.4	1	0.8	76	128	3.3	98	4600	150	0	0	580	343	0	0	0	0	1	2	8	0	2495	0	0	2.9	76	66.6667
718	0	0	67	160.1	55.19	21.532	0	1	0	0	0	0	0	0	0	0	12.5	174	20	14	3.9	1	0.63	60	142	4.8	105	1200	0	0	0	720	248	0	0	0	1	1	1	5	0	905	0	0	3	60	66.6667
719	0	0	48	167.1	65.25	23.368	0	1	0	0	0	0	0	0	0	0	13.1	230	16	15	4.3	0	0.7	90	144	4.1	105	1550	150	0	0	420	175	0	0	0	0	1	1	8	0	2480	0	0	3.3	90	66
720	1	1	27	178	69	21.7776	0	0	0	0	0	0	0	0	0	1	13.4	269	38	24	3.9	1	1	90	136	4.3	101	2200	300	0	0	950	377	0	0	0	0	1	2	26	0	2491	0	0	2.6	0	62
721	0	0	44	157	65.7	26.6542	0	0	0	0	0	0	0	0	0	0	13.4	192	25	29	4	0	0.8	83	142	3.8	106	2800	100	0	0	520	270	0	0	0	0	1	1	8	0	2466	0	0	2.8	90	65
722	0	0	73	155.4	70.05	29.007	1	1	1	0	0	1	0	0	1	0	13.2	386	17	14	3.7	1	1.03	53	139	4.7	104	2050	0	0	0	1250	320	0	0	0	1	1	1	14	0	417	0	0	2.9	0	61.6667
723	0	0	39	154.7	46.9	19.5971	0	0	0	0	0	0	0	0	0	0	12.5	172	22	14	3.8	1	0.7	90	144	3.7	102	1950	100	0	0	350	295	0	0	0	0	1	1	6	0	2451	0	0	2.2	90	65
724	0	1	39	153.8	66	27.902	0	0	0	0	0	0	0	0	0	1	17.3	239	19	27	4.1	0	0.9	90	138	3.8	98	2200	100	0	0	550	315	0	0	0	0	1	1	5	0	2454	0	0	3	90	67
725	0	1	44	165.2	75.9	27.811	0	1	0	0	1	0	0	0	0	0	15.4	182	24	33	4.5	0	0.9	90	141	3.8	103	1450	50	0	0	370	205	0	0	0	0	1	1	6	0	2465	0	0	3.2	90	74
726	0	1	50	168	77.2	27.353	0	1	0	0	0	0	0	0	0	1	14.9	148	24	25	4	0	0.8	90	142	3.9	102	2300	0	0	0	555	265	0	0	0	0	1	1	6	0	2459	0	0	3.2	90	70
727	1	0	50	149	53	23.8728	0	0	0	1	0	0	0	0	0	0	12.6	270	24	12	4.4	0	0.5	90	136	3.8	102	1700	250	0	0	560	302	0	0	0	0	1	2	16	0	2476	0	0	2.8	0	62.6667
728	0	0	61	153.8	66.5	28.1131	0	1	0	1	1	0	0	0	0	1	11.5	306	14	14	3.8	1	0.7	90	139	3.8	100	1550	150	0	0	870	260	0	0	0	0	1	1	7	0	2452	0	0	3.5	90	65
729	0	1	51	158	69.1	27.68	0	1	0	0	1	0	0	0	0	0	14.6	227	33	35	4.5	0	0.9	90	142	4.5	103	2300	175	0	0	880	290	0	0	0	0	1	1	5	0	2447	0	0	3.3	90	66
730	0	0	36	156.4	53.95	22.056	0	0	0	1	0	1	0	0	0	0	10.2	300	18	14	4.1	0	0.7	90	141	4.7	107	2200	100	0	0	800	453	1	0	0	0	1	1	7	0	2333	0	0	2.9	90	65
731	0	0	52	162	57	21.719	1	1	0	0	1	0	0	0	0	0	13.6	169	27	36	3.7	1	0.7	90	136	3.6	106	2500	150	0	0	520	380	0	0	0	0	1	1	9	0	2445	0	0	2.7	90	63
732	0	0	52	146.9	63	29.194	1	1	0	1	1	0	0	0	1	0	13.9	269	19	27	4.2	0	0.9	70	138	3.8	101	2100	150	0	0	450	295	0	0	0	0	1	1	6	0	2433	0	0	3	62	59
733	0	1	49	173	70	23.389	0	0	0	1	0	0	0	0	0	0	13	166	31	50	4.3	0	0.7	90	136	4.5	101	3200	100	0	0	995	710	1	0	0	0	1	1	62	1	2235	0	0	3	90	59
734	0	0	67	161.1	59.6	22.964	0	0	0	0	0	0	0	0	0	0	11.9	198	18	9	3.5	1	0.9	66	143	4.2	104	2000	150	0	0	700	340	1	0	0	0	1	1	9	0	2336	0	0	2.3	66	70
735	1	1	37	175	81.7	26.6776	0	0	0	0	0	0	0	0	0	1	15.3	232	18	29	4.4	0	1	89	142	4.3	103	1600	50	0	0	240	246	0	0	0	0	1	1	8	0	2460	0	0	3.1	0	62.6667
736	1	0	45	159	79	31.2488	0	0	0	0	0	0	0	0	0	1	13	267	19	18	3	1	0.4	90	129	4	97	1000	200	0	0	520	261	0	0	0	0	1	7	42	0	2464	0	0	2.4	0	59.6667
737	1	0	69	150	50	22.2222	0	0	0	0	0	0	0	0	0	1	12.9	249	20	13	3.9	1	0.7	89				1500	100	0	0	190	259	0	0	0	0	1	2	12	0	1465	0	0	2.4	0	62
738	0	0	68	147.9	65.5	29.944	0	1	0	0	1	0	0	1	0	0	12.9	199	27	23	4.5	0	1.1	50	143	3.9	101	1200	100	0	0	300	232	0	0	0	0	1	1	5	0	1431	0	0	3.3	0	63.3333
739	0	0	51	156.2	45.3	18.567	0	1	0	0	1	1	0	0	0	0	11.9	219	19	14	4.1	0	0.5	90	143	4	106	2000	100	0	0	930	285	0	0	0	0	0	0	6	0	2402	0	0	0	0	65
740	1	0	77	156	75	30.8185	0	0	0	1	0	0	0	0	0	0	14.2	241	18	11	3.4	1	1.2	90	134	2.8	100	1800	250	0	0	540	397	1	0	0	0	1	12	34	0	2455	0	0	2.7	86	64.6667
741	1	0	68	150	50	22.2222	0	0	0	1	0	0	0	0	0	0	12.5	175	38	20	4	0	0.7	88	134	3.8	101	2300	100	0	0	500	260	0	0	0	0	1	1	9	0	2454	0	0	2.9	0	58.6667
742	0	0	58	157	63.9	25.924	0	1	0	1	0	0	1	0	0	0	13.1	225	29	39	4.1	0	0.7	90	143	4.1	103	2300	50	0	0	145	295	0	0	0	0	1	1	10	0	2439	0	0	2.9	90	68
743	0	0	66	153	56	23.922	0	1	0	1	0	0	0	1	0	0	12.9	294	27	23	4	0	0.7	89	144	4.4	103	3600	150	0	0	550	465	1	0	0	0	1	7	22	0	2440	0	0	2.5	90	60
744	0	0	54	151.8	63	27.3399	0	1	0	1	0	0	0	0	0	0	14.8	199	19	17	4.5	0	0.7	90	144	3.7	101	1800	100	0	0	215	283	0	0	0	0	1	1	6	0	2346	0	0	3.2	90	70
745	1	1	51	170	70	24.2215	0	0	0	0	0	0	0	0	0	1	16.5	193	27	16	4.1	0	1.2	68	140	3.4	108	1800	175	0	0	670	246	0	0	0	0	1	6	13	0	2444	0	0	3.4	68	66.6667
746	1	0	57	158	54	21.6311	0	0	0	0	0	0	0	0	0	0	15.4	203	20	16	4.3	0	0.4	60	137	4.1	100	2400	100	0	0	820	307	0	0	1	0	1	9	20	0	1612	0	0	2.9	0	74.6667
747	0	1	58	164.4	63.15	23.365	1	1	0	1	1	0	0	0	0	1	15.3	325	17	25	4.3	0	1	82	145	4.6	109	2000	100	0	0	660	287	0	0	0	0	0	0	7	0	2416	0	0	0	0	75
748	0	0	52	160	102	39.8438	0	1	0	1	1	0	0	0	0	0	14.3	309	54	57	3.8	1	0.7	60	144	3.8	102	3100	50	0	0	625	298	0	0	0	0	1	1	5	0	2024	0	0	3.3	60	62
749	0	1	48	166	75.5	27.399	0	1	0	1	1	0	0	0	0	1	16.6	209	33	58	4.3	0	1.1	76	142	4	105	2450	200	0	0	610	303	0	0	0	0	1	1	5	0	2432	0	0	2.8	76	69
750	0	1	51	174.6	76.1	24.963	0	1	0	0	1	0	0	0	0	1	14.5	224	22	32	4.4	0	1.1	75	141	3.9	100	1500	200	0	0	750	200	0	0	0	0	1	1	5	0	2432	0	0	3.1	90	72
751	0	0	49	159.5	55.1	21.659	0	0	0	0	0	0	0	0	0	0	12.4	209	16	16	4	0	0.7	90	141	3.8	107	1450	125	0	0	475	234	0	0	0	0	1	1	7	0	2426	0	0	3	90	69
752	0	0	53	154.4	58.25	24.4344	0	0	0	0	0	0	0	0	0	0	15.7	254	20	42	4.5	0	0.5	90	132	3.5	98	1600	150	0	0	290	270	0	0	0	0	1	1	5	0	2434	0	0	3.2	90	63
753	0	1	59	170	66.6	23.045	0	1	0	1	1	0	0	1	1	1	14.2	289	38	60	4.3	0	0.9	90	141	3.5	101	2050	150	0	0	1280	415	0	0	0	0	1	1	7	0	2389	0	0	3.1	90	55
754	1	1	66	165	55	20.202	0	1	0	1	0	0	0	0	0	1	9.9	219	17	17	2.5	1	0.9	90	143	4	109	2100	200	0	0	620	325	1	0	0	0	1	38	66	1	785	0	0	3.3	0	69.3333
755	0	0	68	142.8	51.4	25.206	0	1	0	1	0	0	0	0	0	0	11.2	216	28	16	3.9	1	0.7	88	142	4.1	106	2200	100	0	0	700	257	0	0	0	0	1	1	7	0	2419	0	0	2.9	90	61
756	0	1	44	176.5	90.3	28.987	0	1	0	1	0	1	0	0	0	0	14.8	199	21	21	4.5	0	0.9	90	140	3.9	100	1500	100	0	0	920	335	0	0	0	0	0	0	8	0	2101	0	0	0	0	61
757	0	0	53	155	60	24.974	0	0	0	0	0	0	0	0	0	0	13.2	301	19	11	3.9	1	0.7	90	143	4.5	106	1800	100	0	0	700	255	0	0	0	0	0	0	6	0	2417	0	0	0	0	68
758	1	0	70	155	35	14.5682	0	0	0	0	0	0	0	0	0	0	10.8	198	31	12	3	1	0.5	90	140	3.5	110	1800	0	0	0	300	237	1	0	0	0	1	14	23	0	2426	0	0	2.2	0	57
759	0	1	63	165.4	63.45	23.193	0	0	0	0	0	0	0	0	0	1	16	202	20	27	4.3	0	1.1	72	142	4.6	104	2200	150	0	0	450	321	0	0	0	0	0	0	7	0	2416	0	0	0	0	61
760	0	0	48	153.5	57.2	24.276	0	0	0	0	0	0	0	0	0	0	13.5	220	18	19	4.1	0	0.7	90	139	4	105	1300	100	0	0	650	235	0	0	0	0	1	1	6	0	2396	0	0	3.2	90	67
761	0	0	70	152	59.7	25.84	0	1	0	1	0	0	0	0	0	0	11.8	228	38	15	3.9	1	1	58	136	4.5	104	2900	150	0	0	560	413	1	0	0	0	1	1	13	1	657	0	1	2.8	43	64
762	1	1	49	177	80	25.5354	0	0	0	1	0	0	0	0	0	0	14.6	163	33	38	4.3	0	0.9	90	136	4	102	2200	200	0	0	650	367	0	0	0	0	1	5	22	0	2420	0	0	3.5	0	75
763	0	0	50	153	49.5	21.146	0	0	0	0	0	0	0	0	0	0	10.3	371	23	21	4.1	0	0.7	90	138	3.7	103	1800	100	0	0	550	257	0	0	0	0	1	1	5	0	2410	0	0	3.3	90	65
764	0	1	52	170	76	26.298	0	0	0	0	0	0	0	0	0	1	13.9	193	24	15	4	0	1	83	139	4.5	106	3800	100	0	1	1510	485	0	0	0	0	1	1	8	0	2367	0	0	2.8	90	53
765	0	0	66	135	37.3	20.466	0	1	0	1	0	0	0	0	0	0	12.6	339	20	24	4.3	0	0.6	90	143	3.3	103	1800	100	0	0	800	305	1	0	0	0	1	1	8	1	916	0	0	3.2	90	65
766	1	1	52	179	61.4	19.1629	0	0	0	1	0	0	0	0	0	1	14.5	170	39	47	4	0	1.2	68	146	3.7	110	1650	150	0	0	510	353	0	0	0	0	1	1	7	0	2383	0	0	3.5	0	53.3333
767	0	0	65	159.5	57.35	22.543	0	1	0	1	0	1	0	0	1	0	13.9	298	13	10	4.2	0	0.7	89	143	4.5	103	2100	150	0	0	880	242	0	0	0	0	1	1	5	0	2375	0	0	3	90	60
768	0	0	58	150.4	60	26.525	0	1	0	1	0	0	0	0	0	0	12.7	315	22	17	4.2	0	0.6	90	141	4.3	102	1300	0	0	0	110	215	0	0	0	0	1	1	6	0	2395	0	0	3.2	90	49
769	0	0	59	148.6	46.8	21.194	0	0	0	0	0	0	0	0	0	0	11.7	215	19	8	3.9	1	0.7	90	143	3.8	104	1650	100	0	0	440	256	1	0	0	0	1	1	5	0	2374	0	0	3	90	59
770	0	0	50	161	62.3	24.035	0	0	0	0	0	0	1	0	0	0	13.5	238	37	36	4.3	0	0.7	90	142	3.9	104	1600	100	0	0	500	235	0	0	0	0	1	1	5	0	2391	0	0	3.7	90	59
771	0	1	42	167.4	73.4	26.193	0	1	1	0	0	0	0	1	1	1	16	245	24	33	4.2	0	0.83	90	142	5.1	105	1400	0	0	0	200	715	0	0	0	1	1	1	6	0	382	0	0	3.5	90	65
772	0	1	56	165.5	55.2	20.153	0	1	0	1	0	0	0	0	0	1	16.5	225	30	48	4.6	0	1.1	74	142	4	102	2200	0	0	0	490	393	1	0	0	1	1	1	9	0	2390	0	0	3.4	90	61
773	0	0	53	158	67.2	26.9188	0	1	0	0	1	0	0	0	1	0	13.4	190	17	12	4.2	0	0.5	90	140	3.6	103	1000	100	0	0	460	210	0	0	0	0	1	1	7	0	2353	0	0	3.2	90	69
774	1	0	49	155	50	20.8117	0	0	0	1	0	0	0	0	0	0	10.4	269	20	17	5.3	0	0.4	90	141	3.4	101	1500	125	0	0	1280	283	0	0	0	0	1	7	11	0	2390	0	1	3.8	0	77.3333
775	0	0	67	150.3	58	25.675	0	0	0	0	0	0	1	0	0	0	12.9	228	18	18	4.2	0	0.7	89	142	4.2	105	1850	100	0	0	880	257	0	0	0	0	1	1	6	0	2361	0	0	3.1	90	57
776	0	0	68	154	54	22.769	0	0	0	1	0	0	0	0	0	0	11.4	218	16	7	3.7	1	0.7	88	145	3.5	106	2700	100	0	0	630	293	1	0	0	0	1	1	7	0	2332	0	0	2.9	90	60
777	0	0	60	163	63.1	23.749	0	0	0	0	0	0	0	0	0	0	11.6	261	23	11	3.8	1	0.81	72	142	4.6	106	1900	0	0	0	370	232	0	0	0	1	1	1	6	0	920	0	0	3.5	60	63.3333
778	0	0	51	153	48	20.505	0	0	0	0	0	0	0	0	0	0	12.4	210	18	11	4.3	0	0.8	80	144	4.5	105	2000	100	0	0	420	245	0	0	0	0	1	1	5	0	2367	0	0	3.1	90	64
779	1	1	69	166	64	23.2254	0	1	0	1	0	0	0	0	0	1	12.8	277	32	20	3.4	1	1.4	53	139	4.3	105	2400	150	0	0	670	398	0	0	0	1	1	5	14	0	2388	0	0	2.1	71	68.3333
780	1	1	75	163	50	18.8189	0	0	0	0	0	0	0	0	0	1	13.7	271	28	15	3.8	1	0.8	90	142	3.8	107	2750	100	0	0	910	275	0	0	0	0	1	2	26	0	2388	0	0	2.5	69	60.3333
781	1	0	52	149.4	71.8	32.1679	0	1	0	1	0	0	0	0	0	1	12.8	277	139	181	4	0	0.6	90	141	4.5	107	3100	100	0	0	575	316	0	0	0	0	1	1	28	0	2376	0	0	3.2	0	66.3333
782	0	1	57	168	66	23.384	0	0	0	0	0	1	0	0	0	1	15.6	251	33	38	3.7	1	0.9	90	143	4.3	105	1750	150	0	0	330	260	0	0	0	0	1	1	16	0	2356	0	0	2.9	90	65
783	1	0	60	155	50	20.8117	0	0	0	0	0	0	0	0	0	1	13.2	270	32	33	4.6	0	0.72	83	142	3.6	103	1400	150	0	0	870	328	0	0	0	1	1	4	15	0	501	0	0	2.9	0	57
784	1	0	69	156.4	50.15	20.5021	0	0	0	0	0	0	1	0	0	1	11.8	185	17	10	3.9	1	0.7	88	144	4.1	106	2400	100	0	0	405	428	0	0	0	0	1	2	15	0	2278	0	0	2.9	88	54.6667
785	0	1	64	165	58.1	21.341	0	1	0	0	1	0	0	1	0	1	14	160	16	21	3.8	1	1.1	72	137	4.1	102	1300	150	0	0	510	250	0	0	0	0	1	1	6	1	1671	0	0	3.2	90	70
786	0	1	56	170.5	63.5	21.844	0	0	0	0	0	0	0	0	0	0	12.5	188	17	10	3.9	1	0.8	90	141	3.9	106	2300	300	0	0	755	327	0	0	0	0	0	0	14	0	2321	0	0	0	0	63
787	0	0	52	154.6	61.8	25.856	0	0	0	0	0	0	0	0	0	0	12.9	162	34	40	4.4	0	0.6	90	139	4	105	1700	100	0	0	455	295	0	0	0	0	1	1	7	0	2363	0	0	3.1	90	68
788	0	0	63	156.5	67.8	27.682	0	0	0	0	0	0	0	0	0	0	13.1	221	17	11	4.2	0	0.7	90	141	4.5	104	2300	200	0	0	500	340	0	0	0	0	1	1	9	0	2319	0	0	3	90	63
789	0	0	31	162	58.9	22.4432	0	0	0	1	0	0	0	0	0	0	11.7	178	17	33	3.3	1	0.4	90	137	3.5	102	3200	150	0	0	1100	385	1	0	0	0	1	2	11	0	2361	0	0	2.3	90	72
790	0	1	55	168	64	22.676	0	1	0	1	0	1	0	0	0	1	15.6	202	38	47	4.5	0	1	82	143	4	105	1850	100	0	0	850	310	0	0	0	0	1	1	7	0	2328	0	0	3.1	90	69
791	0	0	50	156.4	78.6	32.133	0	0	0	0	1	0	0	0	0	1	13.5	250	24	29	4	0	0.8	81	141	4.1	107	2150	200	0	0	400	290	0	0	0	0	1	1	7	0	2332	0	0	3.1	90	57
792	0	0	27	160	50.9	19.883	0	0	0	0	0	0	0	0	0	0	12.6	323	13	7	4.3	0	0.6	90	142	4.3	104	1700	100	0	0	1150	445	0	0	0	0	1	1	5	0	2298	0	0	2.9	90	56
793	0	1	55	174.1	80.3	26.492	0	1	0	1	1	0	0	0	0	1	13.6	182	15	12	4.2	0	1.1	74	142	4.4	103	3100	150	0	0	950	510	0	0	0	0	1	1	15	0	2342	0	0	3.4	90	69
794	0	0	44	151.9	49.7	21.54	0	0	0	0	0	0	0	0	0	0	14.2	168	16	21	4.2	0	0.7	90	140	4	105	3400	100	0	1	1535	450	1	0	0	0	0	0	8	0	2339	0	0	0	0	75
795	0	0	73	168	68.8	24.376	0	1	1	0	1	1	0	0	0	0	10.8	201	32	64	3.8	1	1.3	43	146	4.8	111	2300	150	0	0	320	255	1	0	0	0	1	1	10	0	2339	0	0	3	47	50
796	1	1	50	176	67	21.6296	0	0	0	0	0	0	0	0	0	1	15.7	280	54	30	4.1	0	0.9	90	139	3.8	103	2100	150	0	0	515	285	0	0	0	0	1	7	15	0	2356	0	0	3.3	0	65
797	0	1	25	169.3	79.5	27.737	0	0	0	0	0	0	0	0	0	1	14.5	261	54	81	4.6	0	0.9	90	140	4.5	101	2800	200	0	0	1920	315	0	0	0	0	1	1	7	0	2346	0	0	3.2	90	64
798	0	0	64	157.1	51.8	20.988	0	0	0	1	0	1	0	0	0	0	12.1	337	17	22	3.6	1	0.6	90	142	3.7	102	1600	50	0	0	850	227	0	0	0	0	1	1	6	0	2247	0	0	3.1	90	68
799	0	0	60	161	67	25.848	0	1	0	1	1	1	0	0	0	0	14.9	217	26	23	3.4	1	0.6	90	140	4.7	106	1800	100	0	0	850	191	0	0	0	0	1	1	45	0	2318	0	0	3.3	90	63
800	0	0	54	154	67.54	28.479	1	1	0	1	0	0	0	0	0	0	14.3	231	21	14	3.7	1	0.5	90	143	4	109	1900	100	0	0	350	297	0	0	0	0	1	1	12	0	2342	0	0	3	90	59
801	0	0	69	150.5	56.2	24.812	0	1	0	1	1	1	1	0	1	0	11.3	196	15	11	3.6	1	0.9	66	145	3.9	104	1800	100	0	0	800	240	0	0	0	0	1	1	7	0	2340	0	0	2.8	88	73
802	0	0	44	166.5	68.1	24.565	0	0	0	1	1	0	0	1	0	0	12.2	214	16	10	4.3	0	0.6	90	138	4.3	100	2550	150	0	0	500	290	0	0	0	0	1	1	6	0	2314	0	0	3.2	90	65
803	1	1	44	170	70	24.2215	0	0	0	1	0	0	0	0	0	1	13.4	201	32	53	3.2	1	0.7	90	137	4.3	103	4000	175	0	0	590	483	1	0	0	0	1	15	53	0	2342	0	0	2.7	0	58.3333
804	0	0	63	150.7	48.9	21.532	0	1	0	1	0	0	0	1	1	0	12.9	304	21	16	4.4	0	0.7	60	143	4.2	105	850	100	0	0	340	255	0	0	0	0	1	1	6	0	1897	0	0	3	60	63
805	0	1	56	162.7	60.95	23.025	0	0	0	0	0	0	0	0	0	0	15.7	183	40	61	3.6	1	0.66	60	143	4.1	105	2250	0	0	0	1180	230	0	0	0	1	1	1	6	0	689	0	0	2.9	60	68.3333
806	0	1	60	159.3	72.05	28.392	0	0	0	0	0	0	0	0	0	1	15.2	164	24	32	4	0	0.9	90	142	4	108	2100	200	0	0	300	273	0	0	0	0	0	0	6	0	2313	0	0	0	0	64
807	0	1	54	171.7	59.05	20.03	0	0	0	0	0	0	0	0	0	0	13.5	206	22	10	4.2	0	0.8	90	141	4.2	100	1500	150	0	0	800	218	0	0	0	0	1	1	12	0	2334	0	0	3.4	83	73
808	1	0	70	160	55	21.4844	0	0	0	0	0	0	0	0	0	0	13.4	161	32	21	4.2	0	0.6	90	137	3.2	106	3000	200	0	0	860	412	0	0	0	0	1	2	21	0	2341	0	0	2.7	88	73.3333
809	0	0	69	147.1	58.8	27.174	0	1	0	1	0	0	0	0	1	0	13.1	202	25	22	3.9	1	0.7	88	144	3.9	104	2250	100	0	0	280	283	0	0	0	0	1	1	8	0	2335	0	0	3.4	90	55
810	0	0	69	155.4	67.7	28.034	0	1	0	1	0	0	0	0	0	0	12.7	267	21	19	3.9	1	0.6	90	143	4.2	104	1500	100	0	0	150	240	0	0	0	0	1	1	6	0	2326	0	0	3.1	90	63
811	1	1	55	173	67	22.3863	0	0	0	0	0	0	0	0	0	0	12.1	163	18	18	2.8	1	0.8	90	138	3.7	110	3100	100	0	0	1100	371	0	0	0	0	1	3	14	0	2338	0	0	2.8	0	63.6667
812	0	0	53	141.7	50.15	24.976	0	1	0	0	1	0	0	0	0	0	13.2	267	23	18	4.4	0	0.9	70	140	4.3	103	1500	100	0	0	500	290	0	0	0	0	1	1	5	0	2313	0	0	3.1	70	68
813	0	0	52	154.1	56.1	23.624	0	0	0	0	0	0	0	0	0	0	13.9	309	23	22	4.4	0	0.7	90	143	4.4	103	2700	200	0	0	1120	410	0	0	0	0	1	1	11	0	2304	0	0	3.2	90	57
814	0	0	74	150.4	54.85	24.248	0	1	0	1	0	0	1	0	1	0	13.1	346	23	24	4.3	0	0.53	90	140	4	109	1800	0	0	0	485	308	0	0	0	0	1	1	7	0	536	0	0	2.9	90	63.3333
815	0	0	60	151.8	51.85	22.501	0	1	0	0	0	0	0	1	0	0	11.3	200	16	11	3.2	1	0.5	90	148	3.6	118	2400	100	0	0	900	310	0	0	0	0	0	0	5	0	2300	0	0	0	0	62
816	0	0	53	154	67	28.251	0	1	0	1	0	0	0	0	0	0	12.1	277	18	11	3.9	1	0.8	80	143	3.6	103	2000	150	0	0	1200	285	0	0	0	0	1	1	15	0	2296	0	0	3.4	90	64
817	0	0	50	156.3	57.3	23.455	0	0	0	0	0	0	0	0	0	1	12.1	244	16	16	3.8	1	0.6	90	143	4.1	109	1600	100	0	0	310	215	0	0	0	0	1	1	8	0	2319	0	0	3.3	90	63
818	0	1	59	167.3	75.3	26.903	0	1	0	0	1	0	1	1	0	1	16.6	223	42	30	4.1	0	0.9	90	139	4.1	101	1700	175	0	0	1000	310	0	0	0	0	1	1	5	0	2307	0	0	3.3	90	64
819	0	0	52	158.7	64.5	25.61	0	1	0	1	1	0	0	1	0	0	14.7	249	15	14	4.4	0	0.7	90	141	4.2	98	2700	150	0	0	530	490	0	0	0	0	1	1	5	0	2307	0	0	3	90	63
820	1	0	51	155	58	24.1415	0	0	0	0	0	0	0	0	0	0	13	283	25	21	4.2	0	0.5	90	136	3.4	102	3100	100	0	0	710	325	0	0	0	0	1	25	83	0	2325	0	0	2.5	0	59.6667
821	0	0	60	155.6	64.9	26.806	0	1	0	1	1	0	0	0	0	0	14.6	279	38	77	4.3	0	0.8	60	141	3.6	100	1800	50	0	0	70	250	0	0	0	0	1	1	6	0	2025	0	0	3.7	60	62
822	0	0	50	161.2	61.7	23.744	0	0	0	0	0	0	0	0	0	0	12.4	227	27	18	4.1	0	0.8	81	145	4.4	106	2200	150	0	0	1350	338	0	0	0	0	1	1	9	0	2312	0	0	3.6	90	65
823	1	1	46	176	83	26.7949	0	0	0	0	0	0	0	0	0	1	13.8	255	24	16	4	0	0.7	90	135	3.9	101	3800	200	0	0	2550	308	0	0	0	0	1	3	16	0	2323	0	0	2.6	0	68.6667
824	1	0	46	156	50	20.5457	0	0	0	1	0	0	0	0	0	1	7.4	128	77	33	3.7	1	0.4	90	128	3.5	97	2550	125	0	0	2300	264	0	0	0	0	1	24	23	1	49	0	1	2.2	0	66.6667
825	0	0	73	153	65.2	27.853	0	1	0	0	0	0	0	0	0	0	14.1	210	32	18	4.3	0	0.8	75	145	4	103	2600	75	0	0	2600	330	0	0	0	0	0	0	7	0	2305	0	0	0	0	62
826	0	1	54	171	70.25	24.024	0	0	0	0	0	0	0	0	0	0	14.6	205	23	14	4.2	0	1.1	74	141	4.1	103	1500	100	0	0	650	258	0	0	0	0	1	1	6	0	2297	0	0	3.1	90	54
827	0	0	52	155	50.6	21.0614	0	1	0	1	1	0	0	0	0	0	12.5	194	15	9	3.8	1	0.5	90	140	3.4	109	1750	100	0	0	470	350	0	0	0	0	1	1	8	0	2151	0	0	3.4	90	65
828	0	1	35	176.2	85.7	27.604	0	0	0	0	0	0	0	0	0	1	12.3	208	11	10	4.5	0	0.6	90	144	4.1	107	1600	150	0	0	660	285	1	0	0	0	1	1	7	0	2297	0	0	3.6	90	53
829	0	0	60	141.5	51.8	25.871	0	1	0	0	1	0	0	0	0	0	12	234	20	23	3.9	1	0.6	60	141	4.1	106	2200	100	0	0	800	275	1	0	0	0	1	1	5	0	1493	0	0	2.8	60	61.6667
830	0	0	66	162.4	70.3	26.655	0	1	0	0	1	0	0	0	0	0	11.6	258	26	18	4.1	0	0.5	90	144	3.9	106	2600	200	0	0	1280	305	0	0	0	0	1	1	7	0	2297	0	0	3.2	90	61
831	1	1	37	165	62	22.7732	0	0	0	0	0	0	0	0	0	1	14.4	173	37	18	4.1	0	0.8	90	139	4.2	105	2300	150	0	0	400	282	0	0	0	0	1	2	10	0	2314	0	0	3.2	89	63.6667
832	1	0	69	160	50	19.5312	0	1	0	1	0	0	0	0	0	0	10.2	141	13	10	2.9	1	0.7	88	149	3.7	119	1800	100	0	0	450	300	1	0	0	0	1	25	24	1	23	1	0	2.3	0	64
833	0	0	50	159	56.2	22.23	0	0	0	0	0	0	1	0	0	0	13.4	261	19	10	4.3	0	0.7	90	142	4.4	103	1800	100	0	0	700	230	0	0	0	0	0	0	6	0	2290	0	0	0	0	63
834	0	0	51	155.4	59.2	24.514	0	1	0	1	0	1	0	1	1	1	10.6	468	20	17	4.4	0	0.74	83	139	4.2	103	1100	50	0	0	205	280	0	0	0	0	1	1	6	0	1432	0	0	3	60	58.3333
835	1	0	75	158	64	25.6369	0	1	0	1	0	0	0	0	0	0	14.7	205	19	18	4.1	0	0.6	60	131	4	99	2800	150	0	0	1350	435	1	0	0	0	1	5	8	0	1321	0	0	3	0	51.6667
836	0	1	63	168	66.5	23.562	0	0	0	0	0	0	0	0	0	1	15	227	27	17	4	0	1.1	72	142	4.2	104	1100	150	0	0	510	285	0	0	0	0	1	1	9	0	2272	0	0	3.4	90	66
837	0	0	52	150.8	46.7	20.536	0	0	0	0	0	0	0	0	0	0	12.8	252	18	9	4.2	0	0.8	80	144	4.5	104	2400	100	0	0	690	365	0	0	0	0	1	1	7	0	2291	0	0	2.7	90	62
838	0	0	68	154.7	62.6	26.157	0	1	0	0	1	0	0	0	1	0	12.9	181	17	16	4.1	0	0.8	76	146	4	103	1450	100	0	0	400	225	0	0	0	0	1	1	7	0	2290	0	0	3.3	88	72
839	0	0	47	153.9	55.3	23.348	0	0	0	0	0	0	0	0	0	0	11.3	305	13	9	3.8	1	0.8	82	141	4.7	101	1400	100	0	0	450	225	0	0	0	0	1	1	8	0	2276	0	0	2.8	90	67
840	1	1	47	170	69	23.8754	0	0	0	1	0	0	0	0	0	0	13.2	167	24	22	4.1	0	0.4	90	135	3.6	102	3000	200	0	0	1600	229	0	0	0	0	1	2	9	0	2295	0	1	2.7	0	72.6667
841	0	1	59	167.8	68.3	24.257	0	0	0	0	0	0	0	0	0	1	14.9	260	24	32	4.3	0	1.3	60	140	3.8	102	2050	100	0	0	350	280	0	0	0	0	1	2	12	0	2282	0	0	3.2	90	59
842	0	1	45	174	73.4	24.244	0	0	0	0	0	0	0	0	0	1	15.4	257	23	14	4.3	0	1.2	70	141	4.3	103	1800	100	0	0	380	238	0	0	0	0	1	1	6	0	2251	0	0	3.2	77	65
843	0	0	50	153	59.9	25.588	0	1	0	0	1	0	0	0	0	0	13.4	244	22	25	4.2	0	0.71	87	140	4.6	107	2500	100	0	0	370	305	0	0	0	0	1	1	7	0	1421	0	0	2.8	60	65
844	0	0	68	153.4	65.4	27.792	0	1	0	0	1	0	0	0	0	0	12.7	244	18	9	3.8	1	1	59	143	4.5	102	2800	50	0	0	1190	335	1	0	0	0	1	1	7	0	2277	0	0	3	66	61
845	0	0	45	160.9	50.9	19.661	0	0	0	0	0	0	0	0	0	0	13.5	193	18	12	4.6	0	0.7	90	142	4.4	104	1750	100	0	0	900	230	0	0	0	0	1	1	6	0	2269	0	0	3.3	90	60
846	0	1	43	165	71	26.079	0	1	0	1	0	0	0	0	1	1	15.2	243	30	48	4.5	0	0.9	90	141	4.5	104	2100	100	0	0	250	305	0	0	0	0	1	2	10	0	2272	0	0	2.9	90	63
847	0	0	57	155.7	63.3	26.111	0	1	0	0	0	0	0	0	0	0	11.1	159	32	65	2.9	1	0.9	69	144	4.8	106	2600	100	0	0	1850	415	0	0	0	0	1	1	6	0	2271	0	0	2.9	61	71
848	0	0	59	168	76	26.927	1	1	0	0	1	0	0	0	0	0	13.5	273	18	22	4.2	0	0.7	90	140	4.3	101	2000	100	0	0	510	405	0	0	0	0	1	1	12	0	2265	0	0	3.6	90	66
849	0	0	53	155.2	52.7	21.879	0	0	0	0	0	0	0	0	0	0	13.8	232	26	16	4.1	0	0.6	90	143	4.3	106	1900	50	0	0	235	430	0	0	0	0	1	1	6	0	2241	0	0	2.9	90	70
850	0	0	64	142.7	52	25.536	0	1	0	1	0	0	0	0	0	1	13.2	165	15	13	3.8	1	0.9	67	142	4.5	112	2400	0	0	0	260	265	1	0	0	0	1	1	6	0	2261	0	0	3.2	90	57
851	1	0	79	143	45	22.006	0	0	0	1	0	0	0	0	0	0	11.1	254	21	8	3.1	1	0.4	90	137	4.3	102	1050	50	0	0	90	234	0	0	0	0	1	1	14	0	2269	0	0	2.6	0	57.6667
852	0	0	44	160	60	23.4375	0	0	0	0	0	0	0	0	0	0	11.5	249	43	34	3.7	1	0.4	90	138	3.7	108	1900	150	0	0	430	280	0	0	0	0	1	1	7	0	2271	0	0	3.1	90	64
853	0	1	55	165.6	60.25	21.97	0	1	0	1	0	0	0	0	1	1	13.2	222	23	21	5.1	0	1.1	74	142	4	104	1400	100	0	0	600	255	0	0	0	0	1	1	7	0	2258	0	0	3.3	82	68
854	0	0	54	152	57	24.671	1	0	1	1	0	0	0	0	0	0	12.7	203	35	54	3.7	1	0.53	60	138	4.2	105	950	100	0	0	760	230	0	0	0	1	1	1	8	0	1156	0	0	3.1	60	56.6667
855	0	1	54	170.7	65.5	22.479	0	1	0	0	0	1	0	0	0	1	13.6	254	18	20	3.5	1	1	78	141	4.3	105	1400	200	0	0	550	330	0	0	0	0	1	1	7	0	1508	0	0	2.9	60	61.6667
856	0	0	71	146.2	50.3	23.533	0	0	0	0	0	0	0	0	0	0	11.1	221	22	12	4.1	0	0.7	82	140	4.2	101	1400	50	0	0	730	237	0	0	0	0	1	3	8	0	2226	0	0	3.2	90	60
857	0	0	58	159.5	52.35	20.578	0	1	0	1	0	0	0	0	0	0	12.2	172	24	28	3	1	0.7	86	140	4.3	99	1300	75	0	0	750	237	0	0	0	0	1	1	15	0	2165	0	0	2.5	90	68
858	0	1	65	164.7	52.85	19.483	0	0	0	0	0	0	0	0	0	1	13.9	201	23	28	3.7	1	0.7	90	141	3.9	104	2450	100	0	0	1050	295	0	0	0	0	1	1	9	0	2243	0	0	3.2	90	58
859	0	0	47	152.7	42	18.012	0	0	0	1	0	1	0	0	0	0	7.7	421	18	29	3.3	1	0.5	90	137	4.3	108	1500	100	0	0	1950	295	0	0	0	0	1	1	23	0	2164	0	0	4	90	79
860	0	1	50	165.2	72.6	26.6021	0	1	0	1	0	0	0	0	0	0	14.9	191	17	13	4	0	0.9	90	139	4.1	104	2000	100	0	0	240	255	0	0	0	0	0	0	6	0	2248	0	0	0	0	67
861	0	0	70	157.4	68.45	27.629	1	1	0	0	0	0	0	0	0	0	12.6	189	20	25	4	0	0.8	71	140	4.2	105	1500	0	0	0	700	185	0	0	0	0	1	1	6	0	2248	0	0	3.2	62	64
862	0	0	55	155.2	67	27.816	0	0	0	0	0	0	0	0	0	0	12.5	220	19	13	4.3	0	0.7	90	142	3.9	105	1850	100	0	0	600	410	1	0	0	0	1	1	8	0	2237	0	0	2.9	90	63
863	0	1	41	164.9	66.2	24.345	0	0	0	0	0	0	0	0	0	1	13.4	216	14	9	4.4	0	0.9	90	142	4.2	103	2150	100	0	0	1250	345	0	0	0	0	1	1	7	0	2241	0	0	3.2	90	62
864	0	0	70	145	50	23.781	0	1	0	1	0	0	0	0	0	0	13.6	233	19	12	4.2	0	0.9	66	143	3.9	106	2000	50	0	0	700	265	0	0	0	0	0	0	5	0	2243	0	0	0	0	64
865	0	1	40	180	77.9	24.043	0	0	0	0	0	0	0	0	0	1	14.9	253	20	19	4.3	0	0.9	90	143	4	108	2300	200	0	0	1370	280	0	0	0	0	1	1	5	0	2244	0	0	3.4	90	72
866	0	0	59	145	46.5	22.117	0	1	0	1	1	0	0	0	0	0	13.3	270	16	12	4	0	0.82	72	141	4.1	104	1250	0	0	0	480	290	0	0	0	0	1	1	6	0	704	0	0	3.1	60	61.6667
867	0	1	51	167.6	72.6	25.846	0	1	0	0	0	0	0	0	0	1	15.4	218	26	45	4.4	0	1.2	64	141	4	106	2150	100	0	0	670	290	0	0	0	0	0	0	5	0	2234	0	0	0	0	60
868	0	0	67	141.2	46.8	23.4734	0	0	0	0	0	0	0	0	0	0	9.8	311	19	20	3.5	1	0.3	90	136	3.1	99	1800	50	0	0	500	325	1	0	0	0	1	1	10	0	2242	0	1	2.8	90	71
869	1	0	52	158	55	22.0317	0	0	0	0	0	0	0	0	0	0	13.4	302	20	15	3.9	1	0.5	90	134	3.3	97	2050	100	0	0	330	242	0	0	0	0	1	3	21	0	2248	0	0	2.6	0	62.6667
870	0	1	56	169	72.6	25.419	1	1	0	0	0	0	0	0	0	1	11.9	103	26	16	4.3	0	1.5	48	138	4.5	107	2600	0	0	0	800	225	0	0	0	0	1	1	4	0	2230	0	0	3.2	63	79
871	0	0	47	153.5	57.8	24.531	0	1	0	0	0	1	0	0	0	0	12.6	428	35	33	4.1	0	0.7	90	138	4.2	104	2550	100	0	0	1060	408	0	0	0	0	1	2	12	0	2236	0	0	2.2	90	67
872	1	0	73	155	55	22.8928	0	0	0	0	0	0	0	0	0	0	13.1	196	43	21	3.8	1	0.6	90	139	3	104	1700	125	0	0	930	234	0	0	0	0	1	2	13	0	2238	0	0	2.7	82	67.6667
873	0	0	75	159.2	68.45	27.008	0	1	0	1	1	0	0	0	0	0	11.2	149	17	11	3.8	1	0.7	82	139	3.8	108	3250	100	0	0	950	240	0	0	0	0	1	1	9	0	2202	0	0	3.3	82	71
874	0	0	47	161	63	24.305	0	0	0	0	0	0	0	0	0	0	13.2	319	17	11	4.3	0	0.6	90	141	4.1	107	1500	100	0	0	800	220	0	0	0	0	1	1	9	0	2229	0	0	3.3	90	61
875	1	1	38	187	80	22.8774	0	0	0	1	0	0	1	0	0	1	16.9	258	46	58	4.5	0	0.9	90	138	4.8	101	7550	200	0	0	4100	691	0	0	0	0	1	2	9	0	2235	0	0	3.1	0	61
876	1	0	78	149.4	50	22.4011	0	0	0	0	0	0	0	1	0	1	11.3	235	17	10	3.4	1	0.8	70	143	3.8	109	2500	100	0	0	950	342	1	0	0	0	1	5	32	1	956	0	0	2.8	0	63.3333
877	0	1	46	169.2	83.9	29.306	0	0	0	0	0	0	0	0	0	1	13.9	240	16	18	4.5	0	1.1	72	140	3.8	103	2050	100	0	0	240	190	0	0	0	0	1	1	4	0	2205	0	0	3.4	90	75
878	0	0	64	153	62	26.4855	0	1	0	1	0	0	0	0	0	0	13.4	193	37	31	3.8	1	0.9	63	141	4	107	2100	0	0	1	1040	295	0	0	0	0	1	2	15	0	2229	0	0	2.9	84	58
879	0	0	66	156.4	67.7	27.6768	1	1	0	1	0	0	0	0	0	0	15.8	223	30	25	4.6	0	0.7	84	136	3.4	94	3950	100	0	0	780	420	0	0	0	0	1	1	10	0	2216	0	0	2.9	84	63
880	0	1	59	167.6	57.3	20.399	1	1	0	0	0	0	1	0	1	1	13.4	225	25	29	4.2	0	0.7	90	139	4.1	102	2800	100	0	0	400	312	0	0	0	0	1	1	13	0	2216	0	0	3.6	86	62
881	1	0	53	165	75	27.5482	1	1	0	1	0	0	0	1	0	1	15.1	190	42	42	4.5	0	0.4	60	136	4.2	103	1250	100	0	0	220	259	0	0	0	0	1	7	20	0	1716	0	1	3.4	0	56.6667
882	0	1	57	164	66.8	24.836	0	0	0	0	0	0	0	0	0	1	16.2	231	24	27	4.3	0	1.1	69	139	4.5	106	1900	100	0	0	700	277	0	0	0	0	1	1	5	0	2222	0	0	3.1	69	63
883	1	1	39	182	82	24.7555	0	0	0	0	0	0	0	0	0	1	16	193	30	39	4.7	0	0.9	90	136	4	101	2500	200	0	0	450	361	0	0	0	0	1	2	7	0	2225	0	0	3.6	75	68.6667
884	0	0	54	151.1	67.5	29.565	0	1	0	1	0	0	0	1	0	0	12	167	18	9	4.1	0	0.7	87	141	3.7	106	1400	100	0	0	240	290	0	0	0	0	1	2	7	0	2170	0	0	3.2	75	63
885	1	0	67	162	65	24.7676	0	0	0	0	0	0	0	0	0	0	12.3	266	39	25	3.6	1	0.6	90	139	3.1	104	3100	100	0	0	800	296	0	0	0	0	1	7	12	0	2221	0	0	2.6	0	63.6667
886	0	1	35	173.7	71	23.532	0	0	0	0	0	0	0	0	0	1	15.5	212	22	22	4.2	0	1	85	140	4.6	102	1500	150	0	0	1300	190	0	0	0	0	0	0	7	0	2171	0	0	0	0	67
887	0	1	57	165.4	70	25.587	0	1	0	0	1	0	1	0	0	0	13.7	129	20	18	3.8	1	0.8	90	136	3.9	108	1400	100	0	0	310	152	0	0	0	0	1	1	4	0	2160	0	0	3.2	90	57
888	0	0	54	156.9	60.7	24.657	1	0	0	0	0	0	0	1	1	1	12.9	233	25	20	3.9	1	0.6	90	138	3.5	107	1300	100	0	0	280	258	0	0	0	0	1	1	14	1	364	0	0	3.7	90	72
889	1	0	34	168	60	21.2585	0	0	0	1	0	0	0	0	0	1	12.4	172	20	16	3.5	1	0.6	90	134	3.4	104	3250	150	0	0	900	419	0	0	0	0	1	4	11	0	2217	0	0	3.4	0	74.3333
890	0	1	67	177	87.7	27.993	0	0	0	0	1	0	0	0	0	0	13.9	186	24	24	4.4	0	0.9	84	139	4.2	102	1000	100	0	0	160	180	0	0	0	0	1	1	6	1	1270	0	0	3.6	90	59
891	0	0	47	162	65.2	24.844	0	0	0	1	0	0	0	0	0	0	13.6	206	30	28	3.6	1	0.6	90	141	3.9	107	1800	0	0	0	590	265	0	0	0	0	1	1	5	0	2177	0	0	2.7	90	58
892	0	0	61	155.5	62.2	25.723	0	0	0	0	0	0	0	0	0	0	11.7	244	28	20	3.7	1	0.6	90	140	4.1	106	1700	100	0	0	310	265	0	0	0	0	1	1	5	1	2060	0	0	3.3	90	73
893	0	1	58	167.1	66.7	23.888	0	0	0	0	0	0	0	0	0	1	15.2	214	20	11	4	0	1	77	143	3.9	104	1750	100	0	0	770	325	0	0	0	0	0	0	5	0	2159	0	0	0	0	65
894	0	1	65	166.6	73.3	26.409	0	1	0	1	0	0	0	0	0	1	15.2	176	18	18	4.6	0	1.1	67	142	3.9	101	2400	100	0	0	460	305	0	0	0	0	1	4	28	0	2206	0	0	3.6	85	70
895	0	0	64	149.5	53.3	23.848	0	0	0	0	0	0	0	0	0	0	10.6	243	19	15	3.8	1	0.7	84	145	4.5	107	1650	100	0	0	530	280	1	0	0	0	0	0	8	0	2166	0	0	0	0	63
896	1	0	42	162	52	19.8141	0	0	0	0	0	0	0	0	0	0	13.3	214	27	26	4.3	0	0.6	90	140	4.4	104	9200	50	0	0	2300	660	1	0	0	0	1	1	8	0	2207	0	0	2.9	0	60.6667
897	0	0	61	152.2	65.6	28.319	0	1	0	1	1	0	0	0	0	0	12.2	239	18	14	4	0	0.9	64	141	3.5	106	1450	200	0	0	670	175	0	0	0	0	1	1	5	0	2180	0	0	3.4	73	69
898	0	1	66	161	63.7	24.575	0	1	0	0	0	0	0	0	0	1	15	253	15	17	4.1	0	1	75	140	4.2	105	2300	100	0	0	230	235	1	0	0	0	1	1	6	0	2192	0	0	3	75	66
899	0	0	61	158	68.2	27.319	0	1	0	1	0	0	0	0	0	0	12.1	214	36	39	4	0	0.6	90	143	4.5	103	1850	100	0	0	770	325	0	0	0	0	1	1	8	0	2165	0	0	3.2	90	62
900	0	0	69	153.6	54.6	23.142	0	1	0	1	1	0	0	0	0	0	11.1	266	24	15	4.3	0	0.7	83	140	4	107	1950	100	0	0	1150	270	0	0	0	0	1	1	6	0	2166	0	0	3.1	90	59
901	0	1	59	160	67	26.172	0	1	0	1	1	0	0	0	0	1	14.9	168	26	22	3.8	1	1	76	138	3.9	105	1700	100	0	0	900	180	0	0	0	0	1	1	7	0	2199	0	0	3	86	71
902	0	0	54	150.5	58	25.607	0	0	0	0	0	0	0	0	0	0	14.4	190	26	13	4.4	0	1.1	52	141	4.5	103	1400	0	0	0	640	295	0	0	0	0	1	1	7	0	2115	0	0	3.7	90	62
903	1	0	47	160	50	19.5312	0	0	0	0	0	0	0	0	0	0	12.8	269	24	16	3.6	1	0.6	90	134	3.8	100	2400	0	0	0	500	329	0	0	0	0	1	3	9	0	2198	0	0	2.5	0	68
904	0	0	40	155.6	75.4	31.142	0	0	0	0	0	0	0	0	0	0	12.7	276	13	10	4	0	0.8	79	140	4.3	104	1300	100	0	0	1150	200	0	0	0	0	1	1	4	0	2187	0	0	3.2	90	74
905	0	1	38	168	72	25.51	0	0	0	0	0	0	0	0	0	1	14.9	245	31	51	4.1	0	0.9	90	139	4	105	2500	100	0	0	1225	450	0	0	0	0	1	1	6	0	2150	0	0	3.6	90	64
906	0	0	67	155	58	24.1415	0	0	0	1	0	0	0	0	0	0	12.6	242	36	17	3.8	1	0.7	83	139	3.9	106	2600	100	0	0	590	285	0	0	0	0	1	2	10	0	2194	0	0	2.8	90	73
907	0	1	37	168.3	65.35	23.072	0	0	0	0	0	0	0	0	0	1	15	182	24	21	4.1	0	1.1	75	139	4.4	105	1700	100	0	0	1230	315	0	0	0	0	1	1	6	0	2173	0	0	3.4	68	67
908	0	0	52	156	63	25.888	1	1	0	1	1	1	0	0	0	0	11.7	265	19	18	3.5	1	0.6	90	139	3.8	116	1750	100	0	0	610	225	0	0	0	0	1	1	6	0	2152	0	0	3.3	90	61
909	0	1	51	172	79.7	26.94	0	0	0	0	0	0	0	0	0	1	14.2	231	18	23	4.1	0	1	79	141	4	105	2000	200	0	0	1300	160	0	0	0	0	1	1	7	0	2185	0	0	3.6	90	73
910	0	0	66	149.4	64.05	28.696	0	1	0	1	0	0	0	0	0	0	13.4	181	49	42	3.7	1	0.6	90	139	3.6	103	1800	150	0	0	750	276	0	0	0	0	1	1	5	0	2131	0	0	3.1	90	62
911	0	0	50	153.7	57.8	24.467	0	1	0	0	1	1	0	1	1	0	13.7	271	37	29	4.3	0	0.7	89	144	4.6	104	2000	100	0	0	720	430	0	0	0	0	1	18	35	0	2087	0	0	2.7	90	58
912	0	0	39	159.7	64.6	25.329	0	0	0	0	0	0	0	0	0	0	13.2	170	22	14	4.2	0	0.6	60	141	4.1	105	1750	50	0	0	1100	220	0	0	0	0	1	1	5	0	1978	0	0	3.2	60	63
913	1	0	45	155	52	21.6441	0	0	0	0	0	0	0	0	0	1	11.8	290	27	25	4.4	0	0.6	90	135	4.1	100	1500	100	0	0	410	240	0	0	0	0	1	1	9	0	2181	0	0	2.6	78	61
914	0	1	46	163.1	61.3	23.044	0	0	0	1	0	0	0	0	0	1	13.4	349	13	13	4.5	0	0.9	90	141	3.9	102	1100	0	0	0	780	322	0	0	0	0	1	1	8	0	2177	0	0	3.2	90	78
915	0	0	55	145.1	49.2	23.368	0	1	0	1	0	0	0	0	0	0	13.4	200	28	19	4.5	0	0.62	60	140	4.3	101	2500	100	0	0	910	309	0	0	0	0	1	1	6	0	1249	0	0	3.3	60	58.3333
916	0	0	69	147.8	50.9	23.301	0	1	0	0	0	0	0	0	0	0	12.3	220	25	26	3.7	1	0.7	83	137	5.2	101	3100	100	0	0	475	462	1	0	0	0	1	4	4	1	368	0	0	2.1	83	53
917	0	0	61	139.6	46.5	23.861	0	1	0	0	0	0	0	0	0	1	13.4	269	18	29	4.3	0	0.6	90	143	4	103	2400	75	0	0	1250	280	0	0	0	0	1	1	6	0	2164	0	0	2.7	90	57
918	0	0	55	149.7	67.2	29.986	1	1	0	1	1	0	0	0	1	1	11.9	277	14	17	4.1	0	0.6	90	139	4	104	2500	200	0	0	750	262	0	0	0	0	1	1	6	0	2146	0	0	3.5	90	63
919	0	0	57	156	64.1	26.34	0	1	0	0	1	1	0	0	0	0	12.9	159	26	22	3.9	1	0.5	60	140	4.1	108	1700	50	0	0	1120	260	0	0	0	0	1	7	20	0	2013	0	0	3.5	60	65
920	0	0	40	156.2	62.55	25.637	0	1	0	0	0	0	0	0	0	0	13.3	339	21	27	3.9	1	0.4	90	142	4.3	104	1600	100	0	0	430	280	0	0	0	0	1	1	5	0	2163	0	1	3	90	61
921	1	1	39	170	83	28.7197	0	0	0	0	0	0	0	0	0	0	15.5	324	36	29	4.3	0	0.8	90	138	4.2	101	1800	200	0	0	1450	273	0	0	0	0	1	7	21	0	2174	0	0	3	0	74
922	0	1	57	172.7	67.2	22.531	0	0	0	0	0	0	1	0	0	1	14.1	247	19	10	3.9	1	0.9	87	143	4.2	104	1850	100	0	0	460	230	0	0	0	0	1	1	4	0	2137	0	0	2.7	90	57
923	0	0	49	162	62.5	23.815	0	0	0	0	0	0	0	1	1	0	11.6	155	14	10	4.1	0	0.7	89	139	4.5	104	1150	100	0	0	1000	205	0	0	0	0	1	1	5	0	1759	0	0	3.2	0	73
924	0	0	54	160.7	49.9	19.323	0	1	0	0	0	0	0	0	0	0	12.7	239	17	10	4.3	0	0.8	75	137	4.1	101	1500	0	0	0	800	233	0	0	0	0	0	0	7	0	2117	0	0	0	0	53
925	1	0	54	157	58	23.5304	0	0	0	0	0	0	0	0	0	0	13.3	195	35	20	4.2	0	0.6	90	136	4.1	102	1550	150	0	0	530	247	0	0	0	0	1	4	12	0	2171	0	0	2.4	87	59
926	0	0	68	158.3	66.7	26.617	0	1	0	1	0	0	1	0	0	0	12.5	334	27	24	4.1	0	0.7	83	146	4.2	104	1550	50	0	0	495	263	0	0	0	0	1	1	8	0	2066	0	0	3.1	90	57
927	0	1	61	170	74	25.606	0	0	0	1	1	0	0	1	0	1	14.4	305	24	20	4.2	0	0.63	60	141	4.3	107	2500	100	0	0	1000	440	0	0	0	0	1	1	6	0	1036	0	0	3.6	60	75
928	0	0	48	141.4	48	24.007	0	1	0	1	1	0	0	0	0	0	12.1	281	23	16	3.6	1	0.5	90	136	3.7	105	850	50	0	0	500	215	0	0	0	0	0	0	6	0	2104	0	0	0	0	51
929	0	0	70	157.6	58	23.352	0	1	0	1	0	0	0	0	0	0	16.4	494	21	15	4.3	0	0.6	90	141	4.5	106	2300	200	0	0	400	250	0	0	0	0	1	1	8	0	2150	0	0	3.1	90	59
930	1	1	48	171	60	20.5191	0	0	0	0	0	0	0	0	0	1	13.6	295	17	15	4	0	0.7	90	132	3.9	96	2200	100	0	1	1100	257	0	0	0	0	1	1	50	0	2165	0	0	2.9	90	75
931	0	0	42	165	63.5	23.324	0	0	0	0	0	0	0	0	0	1	11.1	166	11	7	4	0	0.7	90	141	4	108	2300	100	0	0	1750	450	0	0	0	0	1	2	16	0	2149	0	0	2.5	90	53
932	0	0	60	155	85	35.3798	0	1	0	0	1	0	0	0	0	0	14.5	240	22	27	4.3	0	0.8	73	139	4.5	107	1650	100	0	0	770	245	0	0	0	0	1	1	7	0	2150	0	0	3.1	85	62
933	0	0	60	161	64	24.69	0	0	0	0	0	0	0	0	0	0	14.7	276	19	14	4.4	0	0.7	85	142	4.2	107	2450	100	0	0	480	480	0	0	0	0	1	2	7	0	2128	0	0	2.8	90	57
934	0	0	58	162.1	62	23.595	0	0	0	0	0	1	0	0	0	1	12.6	114	28	33	3.5	1	0.64	60	145	3.9	106	1700	0	0	0	220	245	0	0	0	1	1	1	6	0	704	0	0	3	60	66.6667
935	0	0	67	165	55	20.202	1	1	1	1	0	0	0	0	0	0	12.3	295	29	12	3.7	1	0.6	90	137	3.8	101	1300	100	0	0	360	310	0	0	0	0	1	3	22	0	2151	0	0	2.8	72	62
936	0	0	34	163.6	57.5	21.483	0	0	0	0	0	0	1	0	0	0	13	249	21	16	3.9	1	0.5	90	139	3.7	106	1750	150	0	0	870	420	1	0	0	0	1	1	6	0	2136	0	0	3	90	61
937	0	0	60	152.9	70.3	30.07	1	1	0	1	1	0	0	1	0	0	12	293	14	11	3.8	1	0.7	85	140	4.5	105	2600	100	0	0	420	435	0	0	0	0	1	1	9	0	1788	0	0	3.2	60	67
938	0	0	45	156	58	23.833	0	1	0	1	0	0	0	0	0	0	13.3	281	16	9	4	0	0.8	60	142	4.2	106	900	100	0	0	300	165	0	0	0	0	1	1	5	0	2038	0	0	0	0	65
939	0	1	70	171.4	85.7	29.172	0	1	0	1	1	0	0	0	0	1	14.6	164	25	24	4.5	0	1.1	66	141	4.4	100	1800	100	0	0	1310	163	0	0	0	0	1	1	5	0	2138	0	0	2.9	74	77
940	0	0	52	155	60.4	25.14	0	0	0	0	0	0	0	0	0	0	13.9	435	16	9	4.6	0	1	58	138	4.5	103	1350	50	0	0	160	245	0	0	0	0	1	1	5	0	2131	0	0	3.2	90	61
941	1	0	66	150	57	25.3333	0	0	0	1	0	0	0	0	0	0	14.5	226	33	24	4.3	0	0.5	60	139	4.2	106	1800	100	0	0	265	278	0	0	0	0	0	2	7	0	2031	0	0	3.1	0	58
942	0	1	62	158.8	44.65	17.706	0	0	0	0	0	0	0	0	0	0	13.4	170	23	15	3.9	1	0.92	83	140	3.8	105	1350	100	0	0	520	225	0	0	0	1	1	1	10	0	1221	0	0	3.4	60	65
943	0	0	69	151.9	61.9	26.827	0	1	0	0	1	0	0	0	0	0	12.4	230	20	11	4.3	0	1	55	142	4.6	103	1100	75	0	0	205	230	0	0	0	0	0	0	5	0	2110	0	0	0	0	63
944	0	0	49	159.3	58.4	23.013	0	0	0	0	0	0	0	0	0	0	14.3	174	27	29	4.4	0	0.8	76	140	4.2	103	2250	50	0	0	1330	390	0	0	0	0	1	1	7	0	2116	0	0	3.2	76	57
945	0	1	43	167.2	73.2	26.184	0	0	0	0	0	0	0	0	0	0	13.7	249	16	7	4.2	0	0.97	84	145	4.8	105	1500	0	0	0	1300	223	0	0	0	1	1	1	6	0	242	0	0	3.5	0	63.3333
946	0	0	48	158.3	55.4	22.108	0	0	0	0	0	0	0	0	0	0	13.6	316	23	17	4.2	0	0.7	89	141	4.3	105	1750	100	0	0	380	261	0	0	0	0	1	1	5	0	2082	0	0	3	90	58
947	0	0	64	146.8	54.6	25.336	0	1	0	1	0	0	0	0	0	0	13	231	21	25	4.2	0	1	56	140	3.7	99	1200	75	0	0	230	275	0	0	0	0	1	1	14	0	2110	0	0	3.4	84	65
948	0	1	48	173.5	72.1	23.952	0	1	0	0	1	0	0	0	0	1	16	250	19	19	4.5	0	0.9	90	140	4.1	105	1750	150	0	0	850	321	0	0	0	0	1	1	8	0	2129	0	0	3.1	90	57
949	0	1	54	158.5	57.2	22.769	0	0	0	0	0	0	0	0	0	1	13.2	211	23	20	3.6	1	0.5	90	139	4	108	2000	75	0	0	400	443	0	0	0	0	1	1	7	0	2103	0	0	2.8	90	58
950	0	0	71	146	51.9	24.348	0	1	0	1	0	0	0	0	0	0	13.1	235	19	10	3.9	1	0.7	82	145	4.1	105	1550	50	0	0	340	250	0	0	0	0	1	1	7	0	2060	0	0	3	60	62
951	0	0	36	165.4	61	22.298	0	0	0	0	0	0	0	0	0	0	13.2	227	80	55	4.4	0	0.7	90	141	4.4	106	850	100	0	0	710	170	0	0	0	0	1	1	6	0	2104	0	0	3.2	90	61
952	0	0	52	158.2	53.1	21.217	0	1	0	1	1	0	1	0	0	0	11.7	299	21	9	4.3	0	1.2	47	145	3.4	101	1500	100	0	0	240	270	0	0	0	0	1	1	13	0	2103	0	0	3.1	47	64
953	0	0	57	151.4	62.1	27.092	1	1	0	1	1	0	0	1	1	0	10.6	168	19	9	4	0	0.4	60	140	3.9	108	1500	100	0	0	750	260	1	0	0	0	1	1	6	0	1768	0	0	3.3	60	63
954	0	0	48	158	58.1	23.274	0	1	0	0	1	0	0	0	0	0	13.6	185	20	34	4.1	0	0.8	60	144	4	103	1900	100	0	0	760	263	0	0	0	0	1	1	4	0	1829	0	0	3	60	68
955	0	1	54	163.5	67.3	25.176	0	1	0	0	0	0	0	0	0	1	14.7	238	27	28	4.1	0	0.9	88	144	4.2	104	1800	75	0	0	900	277	0	0	0	0	0	0	8	0	2089	0	0	0	0	65
956	0	0	65	140	56.1	28.622	0	1	0	0	1	0	0	0	1	0	13.3	242	42	28	4.4	0	0.8	72	142	4.2	102	1400	50	0	0	620	260	0	0	0	0	1	1	6	0	2108	0	0	3	90	62
957	0	1	37	162.3	69.4	26.3465	0	0	0	1	0	0	1	0	0	1	14.6	198	46	35	2.7	1	1.1	75	141	3.4	100	3300	0	0	0	2380	308	0	0	0	0	1	1	8	0	2117	0	0	3.2	90	67
958	0	0	57	161.5	52.4	20.09	0	1	0	0	0	0	0	1	1	1	11.7	170	23	12	3.6	1	0.6	60	138	3.5	109	2000	50	0	0	1250	270	0	0	0	0	1	1	5	0	1985	0	0	3.1	60	60
959	0	0	75	155	50.2	20.895	0	0	0	0	0	0	1	0	0	0	11.7	205	15	7	4.1	0	1	54	142	4.3	104	1150	50	0	0	300	190	0	0	0	0	0	0	6	0	2068	0	0	2.9	70	63
960	0	0	61	149	58.75	26.463	0	1	0	0	1	0	0	1	1	0	12.1	366	31	23	4.1	0	0.8	60	141	4.4	98	1000	100	0	0	630	265	0	0	0	0	0	0	7	0	2026	0	0	0	0	69
961	1	1	44	175	58	18.9388	0	0	0	0	0	0	0	0	0		15.4	243	35	26	3.9	1	0.7	90	135	3.9	106	1500	150	0	0	1000	360	0	0	0	0	0	1	49	0	2115	0	0	2.6	0	61.3333
962	0	0	69	153.5	62.25	26.419	0	1	0	1	1	0	0	0	1	0	12	194	21	18	4.3	0	0.7	83	144	3.8	108	1450	100	0	0	750	265	0	0	0	0	1	1	6	0	2081	0	0	3.6	83	59
963	0	1	71	166.4	64.7	23.367	0	0	0	1	0	0	1	0	0	1	14.1	161	27	24	4.1	0	0.8	60	139	4.1	105	1300	100	0	0	120	162	0	0	0	0	1	1	6	0	2060	0	0	3.2	60	63
964	0	0	60	160	60	23.438	0	1	0	0	1	0	0	1	1	0	12.4	270	22	15	4.6	0	0.8	60	141	4.6	104	1500	50	0	0	160	247	0	0	0	0	1	1	5	0	2040	0	0	3.4	60	57
965	1	1	47	171	76	25.9909	0	0	0	0	0	0	1	0	0	1	15.2	246	18	22	3.6	1	1.4	54	135	4.8	105	1700	100	0	0	870	330	0	0	0	0	1	1	15	0	2108	0	1	2.7	43	55
966	0	0	49	165.1	56.8	20.838	0	0	0	0	0	0	0	1	0	0	12.1	245	20	10	4.5	0	0.7	60	145	4.3	106	1000	50	0	0	460	232	0	0	0	0	1	1	5	0	2034	0	0	3.6	60	64
967	0	1	51	177	80	25.5354	0	0	0	0	0	0	1	0	0	0	13.8	164	43	28	3.2	1	0.8	90	143	3.9	116	5700	150	0	0	3170	445	1	0	0	1	1	9	44	0	2104	0	0	2.9	90	62
968	0	0	63	156	68	27.942	0	1	0	0	0	0	0	1	1	0	12	295	26	26	4	0	0.7	60	142	4.1	105	1300	75	0	0	230	295	0	0	0	0	0	0	6	0	2045	0	0	0	0	67
969	1	0	61	158	66	26.4381	0	0	0	0	0	0	0	0	0	0	14	253	36	27	4.3	0	0.5	90	138	3.7	100	2550	200	0	0	430	283	0	0	0	0	1	7	19	0	2102	0	0	3	85	68
970	0	0	52	151.6	85.8	37.3327	1	1	0	1	1	1	0	0	0	0	13.6	240	24	37	4.1	0	0.5	90	141	4	101	2500	100	0	0	220	275	0	0	0	0	0	0	9	0	2089	0	0	0	0	58
971	0	0	76	152	38.3	16.5772	0	1	0	1	0	1	0	1	1	0	10.3	208	48	22	3.7	1	1.1	48	141	4.3	108	2700	100	0	0	820	205	0	0	0	0	1	15	14	1	58	0	0	3	44	75
972	0	1	45	169.6	69.4	24.127	0	0	0	0	0	0	0	0	0	1	15.3	345	22	18	4.7	0	1	81	140	4.2	101	1150	100	0	0	410	305	0	0	0	0	1	1	7	0	2069	0	0	3.2	90	55
973	0	0	68	158.8	74.4	29.503	0	1	0	1	0	0	0	0	0	0	12.2	236	17	14	4.1	0	0.9	62	144	3.6	103	1980	100	0	0	280	307	0	0	0	0	1	1	6	0	2069	0	0	3.3	90	65
974	0	0	51	151.3	45	19.658	0	0	0	0	0	0	0	0	0	0	12.3	262	36	30	3.8	1	0.5	90	138	4.4	102	1100	50	0	0	310	162	0	0	0	0	1	1	9	0	2088	0	0	2.9	90	67
975	0	0	59	150.9	60	26.35	1	1	0	0	1	0	0	0	0	0	11.8	255	22	25	4	0	0.6	90	139	4.1	106	1300	50	0	0	270	228	0	0	0	0	1	1	8	0	2068	0	0	3.2	90	64
976	0	0	62	162.6	69	26.098	0	0	0	0	0	0	0	0	0	0	11.8	240	25	29	3.4	1	0.7	85	139	4	107	1200	75	0	0	70	155	0	0	0	0	1	1	6	0	2080	0	0	3.1	85	65
977	0	0	60	156.3	55.4	22.677	0	1	0	1	1	0	0	0	1	0	13.7	236	27	18	4.6	0	0.7	85	139	3.7	105	1150	50	0	0	330	235	0	0	0	0	1	2	12	0	2053	0	0	3.2	60	68
978	0	0	49	161.2	59.3	22.8205	0	0	0	0	0	0	1	0	0	0	11.6	258	23	13	4.3	0	0.8	60	141	3.8	106	1950	50	0	0	530	335	0	0	0	0	1	1	8	0	2017	0	0	3.1	60	68
979	0	1	55	173.8	77.8	25.756	0	1	0	1	1	0	0	1	1	0	15.2	279	24	25	4.3	0	1	60	140	4	103	1800	50	0	0	450	230	0	0	0	0	1	1	8	0	1947	0	0	3.5	60	74
980	0	0	48	160	55	21.4844	0	0	0	1	0	1	0	0	0	0	12.1	242	20	14	3.4	1	0.5	60	141	4.1	102	2000	100	0	0	420	420	0	0	0	0	1	16	130	0	2005	0	0	2.8	60	60
981	0	1	55	169.9	80.3	27.818	0	0	0	0	0	0	0	0	0	1	15.4	249	26	26	3.8	1	0.9	60	142	4	107	2400	50	0	0	450	337	0	0	0	0	1	1	6	0	2002	0	0	2.9	60	63
982	0	0	55	145.1	54.4	25.838	0	1	0	1	0	1	0	1	0	0	11.8	199	16	15	4.1	0	0.6	60	141	4.2	103	3000	50	0	0	1350	320	0	0	0	0	1	1	8	0	1995	0	0	2.8	60	59
983	0	0	56	153.7	49.3	20.8689	0	0	0	0	0	0	0	0	0	0	13	374	16	21	3.9	1	0.6	90	141	4.4	102	1450	100	0	0	680	320	0	0	0	0	1	1	8	0	2055	0	0	3.2	60	74
984	0	1	56	173	73	24.391	0	1	1	1	0	0	0	0	0	1	14.3	207	18	19	4.3	0	0.8	60	142	4.1	103	1500	100	0	0	750	210	0	0	0	0	0	0	6	0	2052	0	0	0	0	63
985	0	0	55	157.2	68.2	27.598	0	1	0	0	0	0	0	0	0	0	12.1	376	30	35	4.5	0	0.8	60	143	4.5	105	1700	100	0	0	340	317	0	0	0	0	1	1	7	0	2037	0	0	3.9	60	60
986	1	0	74	150	47	20.8889	0	0	0	0	0	0	0	0	0	0	11.3	239	25	14	3.6	1	0.6	90	137	4.2	106	1550	100	0	0	560	280	0	0	0	0	1	3	8	0	2072	0	0	2.6	82	65
987	0	0	51	146	59.7	28.007	1	1	0	0	1	0	0	0	0	0	13	243	36	42	3.8	1	0.6	60	142	4.2	103	1900	100	0	0	890	350	0	0	0	0	1	1	10	0	1816	0	0	3.5	60	63
988	1	0	54	147	63	29.1545	0	1	0	1	0	0	0	0	0	0	12.5	292	34	26	4.1	0	0.8	75	140	4.2	104	1200	100	0	0	415	225	0	0	0	0	1	6	15	0	2067	0	0	3.1	87	60
989	0	1	52	171.7	71.5	24.253	0	0	0	1	1	0	0	0	0	0	11.9	273	14	12	4	0	1	60	144	3.9	102	1700	50	0	0	1010	320	0	0	0	0	1	1	6	0	2011	0	0	3.3	60	67
990	0	1	52	173	68	22.7204	0	0	0	1	0	0	0	0	0	1	14.4	218	18	21	3.6	1	0.9	89	136	3.9	102	2300	150	0	0	660	415	0	0	0	0	1	2	10	0	2062	0	0	2.5	60	70
991	0	1	24	170.7	58.7	20.145	0	0	0	0	0	0	0	0	0	1	11.9	287	16	11	4.3	0	0.6	60	131	4.4	93	2400	100	0	0	1450	342	0	0	0	0	1	2	17	0	2059	0	0	3	60	73
992	0	0	57	154	55.5	23.402	0	0	0	0	0	0	0	0	0	0	12.2	179	38	23	4.1	0	0.6	60	144	4	106	1800	150	0	0	520	347	0	0	0	0	1	1	6	0	2047	0	0	0	0	64
993	0	0	58	151.6	67.8	29.501	0	0	0	0	0	0	0	0	0	0	13.8	298	21	18	4.3	0	0.7	60	146	3.8	109	2400	50	0	0	420	410	0	0	0	0	1	1	5	0	2033	0	0	3.3	60	57
994	0	0	53	158.9	52.1	20.634	0	0	0	0	0	0	0	0	0	0	10.3	250	18	15	4.2	0	0.6	60	142	4.2	103	1550	100	0	0	400	210	0	0	0	0	1	3	34	0	2048	0	0	3.5	60	66
995	0	0	59	151.7	62.75	27.267	0	1	0	0	0	0	0	0	0	0	12.6	246	25	23	3.7	1	0.6	60	140	4.1	105	1100	100	0	0	600	250	0	0	0	0	1	3	11	0	2047	0	0	3	60	69
996	1	1	47	173	75	25.0593	0	0	0	1	0	0	0	0	0	1	15.4	241	24	51	3.8	1	0.6	60	138	4.6	107	2100	100	0	0	510	329	0	0	0	0	1	2	26	0	2054	0	0	3	0	60.3333
997	1	1	39	170	60	20.7612	0	0	0	1	0	0	0	0	0	1	14.3	278	31	28	4.2	0	0.8	60	139	4.2	105	2850	0	0	0	1150	556	0	0	0	0	1	6	12	0	2053	0	0	2.9	0	74.6667
998	0	0	58	150	63	28	0	0	0	0	0	0	0	0	0	0	13.6	265	19	17	4.2	0	0.7	60	142	3.9	105	1400	50	0	0	210	225	0	0	0	0	1	1	6	0	2040	0	0	3.1	60	73
999	0	0	51	150.1	55.5	24.634	0	1	0	0	0	0	0	0	0	0	12.1	222	33	23	4.2	0	0.7	60	138	4.1	103	1800	50	0	0	1010	295	0	0	0	0	1	1	5	0	2030	0	0	3.5	60	68
1000	1	1	61	169	74	25.9095	0	0	0	0	0	0	1	0	0	1	15.6	205	18	16	4.6	0	0.9	60	135	3.9	103	1950	100	0	0	210	280	0	0	0	0	1	1	15	0	2054	0	0	3.5	0	65.3333
1001	0	0	60	157.6	60.95	24.539	0	1	0	1	0	0	0	1	0	0	12.7	226	21	12	4.2	0	0.5	60	142	4	105	1100	50	0	0	250	275	0	0	0	0	1	1	6	0	2033	0	0	3.2	60	64
1002	0	0	54	160.8	59.1	22.857	0	1	0	0	0	0	0	0	0	0	12	235	19	15	4.1	0	0.9	60	143	3.8	107	2400	100	0	0	960	525	0	0	0	0	1	1	6	0	2041	0	0	3.2	60	62
1003	1	0	57	150	50	22.2222	0	0	0	0	0	0	0	0	0	0	13.8	294	34	33	4.4	0	0.5	60	139	4.1	104	1700	100	0	0	290	340	0	0	0	0	1	2	9	0	2048	0	0	2.6	60	58
1004	1	1	40	168	62	21.9671	0	0	0	0	0	0	0	0	0	1	14.3	203	22	15	3.5	1	0.9	60	140	4.6	108	2500	100	0	0	1370	301	0	0	0	0	1	1	11	0	2047	0	0	2.6	0	67.3333
1005	0	0	42	171	63.1	21.579	0	0	0	0	0	0	0	0	0	1	10.9	219	13	10	4.1	0	0.79	80	141	4.5	105	1900	0	0	0	1680	378	0	0	0	1	1	2	7	0	287	0	0	2.6	0	55
1006	1	1	70	160	58	22.6562	0	0	0	0	0	0	0	0	0	1	12.2	140	45	27	3.8	1	1	60	135	3.8	102	2200	100	0	0	850	335	0	0	0	0	1	2	100	1	108	0	0	2.9	60	52
1007	0	1	56	168.1	69.45	24.577	0	0	0	0	0	0	0	0	0	1	14.8	179	23	31	4.5	0	0.9	60	138	4.1	103	1750	150	0	0	640	325	0	0	0	0	1	1	8	0	2038	0	0	0	0	55
1008	0	0	61	154.9	61.4	25.59	0	1	0	1	0	1	0	0	0	0	12.7	263	17	9	4.5	0	0.7	60	142	3.6	104	1600	50	0	0	130	315	0	0	0	0	1	1	6	0	1940	0	0	3.3	60	55
1009	0	0	39	157.8	68.4	27.469	0	1	0	1	1	0	0	0	0	0	12.1	253	16	13	4.5	0	0.7	60	141	5	106	1550	50	0	0	440	330	0	0	0	0	0	0	10	0	2012	0	0	0	0	63
1010	0	1	63	169.6	62	21.555	0	1	0	0	0	0	0	0	0	1	13.6	288	23	18	4.5	0	1.3	56	139	4.5	100	2700	50	0	1	900	255	0	0	0	0	0	0	6	0	2032	0	0	3.4	56	62
1011	0	1	51	166	84.15	30.538	0	0	0	0	0	0	0	0	0	1	16.1	207	30	39	4.1	0	1	60	138	4.2	100	2050	50	0	0	450	312	0	0	0	0	0	0	4	0	2019	0	0	0	0	61
1012	0	0	47	165.1	58.4	21.425	0	0	0	1	0	0	0	1	0	0	12.8	282	20	9	4.7	0	0.82	75	140	3.9	100	2300	100	0	0	1150	295	0	0	0	1	1	1	6	0	1130	0	0	3.6	60	58.3333
1013	0	0	65	150.6	67.1	29.585	1	1	0	0	1	0	1	0	0	0	12.7	325	27	16	4	0	0.6	60	143	4.9	109	1300	50	0	0	170	280	0	0	0	0	1	1	6	0	2031	0	0	0	0	57
1014	0	1	49	171.3	56.5	19.255	0	0	0	0	0	0	0	1	1	1	13.6	206	19	11	4.6	0	0.7	60	141	4.1	107	1500	50	0	0	760	280	0	0	0	0	1	1	7	0	2025	0	0	3.2	60	67
1015	0	0	61	150.1	67.1	29.782	0	1	0	1	0	0	0	0	0	0	13.5	197	28	17	4.1	0	0.8	60	140	3.8	105	2900	50	0	0	1220	348	0	0	0	0	0	0	6	0	2026	0	0	0	0	64
1016	1	0	48	155	58	24.1415	0	1	0	0	0	0	0	0	0	0	13.6	235	25	21	4.1	0	0.6	60	138	3.9	106	2200	150	0	0	500	360	0	0	0	0	1	18	59	0	2035	0	0	3.2	0	70.3333
1017	0	0	61	151	53.96	23.666	0	1	0	0	0	0	0	1	1	0	14	207	23	17	4.4	0	0.8	60	142	3.6	107	1550	100	0	0	340	295	0	0	0	0	1	1	5	0	1949	0	0	3.2	60	73
1018	0	0	59	159.6	56.9	22.338	0	0	0	0	0	0	0	0	0	0	12.4	206	28	20	4.5	0	0.8	60	145	3.6	105	2300	100	0	0	780	330	0	0	0	0	1	1	5	0	2005	0	0	3.2	60	64
1019	1	0	62	155	57	23.7253	0	0	0	0	0	0	0	0	0	0	12.2	165	23	17	3.2	1	0.5	60	130	2.8	96	1700	100	0	0	230	262	0	0	0	0	1	3	9	1	10	1	0	2.5	60	63
1020	0	0	69	143.4	51.89	25.234	0	1	0	1	0	0	0	0	0	0	11.8	309	18	12	3.2	1	0.4	60	137	3.7	105	4350	50	0	1	1180	717	1	0	0	0	1	2	8	0	2010	0	1	2.6	60	55
1021	0	0	49	154.4	67.8	28.44	0	0	0	0	0	0	0	0	0	0	14.5	202	22	17	4.8	0	0.7	60	142	4.1	102	1850	50	0	0	280	345	0	0	0	0	1	1	5	0	2019	0	0	3.7	60	63
1022	0	0	61	156.8	58	23.59	1	1	0	1	0	0	0	0	1	0	12.8	274	16	11	4.5	0	0.7	60	140	4.5	105	2200	50	0	0	480	300	1	0	0	0	0	0	6	0	1983	0	0	0	0	68
1023	1	0	54	157	53	21.5019	0	0	0	1	0	0	0	0	0	0	11.8	301	26	20	4	0	0.6	60	139	3.5	105	1630	125	0	0	430	214	0	0	0	0	1	13	44	0	2025	0	0	3	0	61.3333
1024	0	0	59	150	61.6	27.378	1	0	0	0	0	0	1	0	0	0	13	226	17	12	4.3	0	0.7	60	136	4	104	1400	50	0	0	210	267	0	0	0	0	1	1	6	0	2018	0	0	3.3	60	63
1025	0	0	59	155.7	55.7	22.976	0	0	0	1	0	1	0	1	0	0	13.3	260	19	10	4.3	0	0.97	59	142	4.4	105	3700	50	0	0	1630	565	1	0	0	1	1	1	8	0	1107	0	0	3.2	0	61.6667
1026	0	0	48	160.8	69.2	26.763	0	0	0	1	0	1	0	0	0	0	12.9	164	13	11	4.2	0	0.7	89	138	3.7	97	1600	100	0	0	1000	190	0	0	0	0	1	1	4	0	1563	0	0	3.3	60	60
1027	0	0	58	155.5	57.7	23.862	0	0	0	0	0	0	0	0	0	0	12.8	204	25	23	4.3	0	0.7	60	140	4	105	2150	50	0	0	580	245	1	0	0	0	1	1	6	0	1989	0	0	3.1	60	65
1028	1	1	40	174	75	24.7721	0	0	0	0	0	0	0	0	0	1	16	161	27	15	3.9	1	0.8	60	137	4	105	3400	0	0	0	1520	448	0	0	0	0	0	3	8	0	2021	0	0	3	0	70.6667
1029	0	1	45	172.7	63.1	21.157	0	0	0	0	0	0	0	0	0	1	14.9	250	18	13	4.4	0	1.1	60	144	4.1	104	2500	50	0	0	650	318	0	0	0	0	1	1	6	0	2003	0	0	3.2	60	62
1030	0	1	35	168.8	79.35	27.849	0	0	0	0	0	0	0	0	0	1	14.7	319	30	58	4.7	0	0.7	60	141	4.1	107	2200	50	0	0	1150	230	0	0	0	0	1	1	7	0	1990	0	0	3.7	60	83
1031	0	1	65	166.2	63.5	22.989	0	0	0	1	0	0	1	0	0	0	15.7	162	33	40	4.2	0	0.9	60	142	3.9	103	2300	100	0	0	415	480	0	0	0	0	1	1	8	0	2010	0	0	3.2	60	62
1032	1	0	57	153	56	23.9224	0	1	0	1	0	1	0	1	1	1	13.9	217	19	16	4.5	0	0.8	60	146	4.2	107	2300	0	0	0	1030	346	0	0	0	1	1	8	39	0	670	0	0	3.3	0	62.6667
1033	0	0	76	149.5	46.4	20.76	0	0	0	0	0	0	1	0	0	0	11.9	186	23	20	3.1	1	0.5	60	140	4	112	2300	50	0	0	410	355	1	0	0	0	1	1	6	0	1957	0	0	3.1	60	65
1034	0	1	60	165.1	78.2	28.689	0	1	0	0	1	0	0	1	1	1	15	226	19	13	4.1	0	0.9	60	141	4.4	104	1800	100	0	0	700	440	0	0	0	0	1	1	4	0	1950	0	0	2.9	60	67
1035	0	0	58	144.2	45.4	21.834	0	1	0	0	0	1	0	0	0	0	14.1	278	25	22	4.3	0	0.8	60	141	3.7	102	2100	50	0	0	580	263	0	0	0	0	1	1	9	0	1991	0	0	2.8	60	56
1036	0	0	65	150	62	27.5556	0	0	0	0	0	0	0	1	0	0	10.8	293	23	16	3.9	1	1.1	50	143	4.2	109	1800	50	0	0	670	305	0	0	0	0	0	0	6	0	1991	0	0	0	0	59
1037	0	0	65	148	40.4	18.444	1	1	1	1	1	0	0	0	0	0	11.5	275	32	32	3.3	1	0.54	90	141	4.7	102	2400	0	0	0	600	380	1	0	0	1	1	2	9	0	584	0	0	2.3	90	68.3333
1038	1	0	76	158	50	20.0288	0	0	0	0	0	0	0	0	0	0	9.6	200	26	14	3.5	1	0.5	60	138	3.5	110	2300	125	0	0	560	354	0	0	0	0	1	66	15	0	2006	0	0	2.8	0	60
1039	0	0	67	152.1	59.9	25.892	0	1	0	0	1	0	0	0	0	0	12.4	289	20	15	4.5	0	1	55	143	4	102	2600	50	0	0	255	280	0	0	0	0	1	1	5	0	1992	0	0	3.1	60	67
1040	0	1	54	167.3	72.3	25.831	0	0	0	1	0	0	1	0	0	1	14.4	226	25	34	3.7	1	0.88	60	141	4.2	104	1500	0	0	0	1320	270	0	0	0	1	1	1	6	0	641	0	0	3.1	60	61.6667
1041	0	1	54	173	75.8	25.327	0	1	1	1	0	1	0	1	1	1	14.7	198	26	27	3.8	1	0.8	60	140	4	109	1400	100	0	0	320	310	0	0	0	0	1	1	4	0	1444	0	0	3.6	60	61.6667
1042	0	1	65	177.4	79.9	25.389	1	1	0	0	0	0	1	1	0	0	13.1	250	22	16	4.5	0	1	60	137	4.7	102	1900	50	0	0	195	280	0	0	0	0	1	1	6	0	1990	0	0	3.3	60	68
1043	0	0	60	163.7	73.1	27.278	1	1	0	1	1	0	1	1	1	0	13.1	119	24	17	4.2	0	0.6	60	139	4.3	108	1000	100	0	0	900	233	0	0	0	0	1	1	5	0	1782	0	0	3.1	60	68
1044	1	0	35	163	63	23.7118	0	0	0	0	0	0	0	0	0	0	12.9	190	77	78	4.4	0	0.6	60	138	3.5	110	2000	100	0	0	670	407	0	0	0	0	0	90	104	0	2002	0	0	3.1	0	63
1045	0	0	75	148	52.5	23.9682	0	1	0	1	0	0	0	0	1	0	13.7	208	18	12	4.3	0	1.2	44	143	3.9	106	1900	100	0	0	990	345	0	0	0	0	1	18	53	1	257	0	0	3.3	60	60
1046	0	0	56	154.5	55	23.041	0	1	0	0	1	0	0	0	0	0	13.2	406	19	14	4	0	0.6	60	141	4	102	2100	50	0	0	620	287	1	0	0	0	1	1	11	1	1779	0	0	2.9	60	67
1047	0	1	43	161.4	74.5	28.5989	0	1	0	1	1	0	0	0	0	1	16.7	230	35	31	4.2	0	0.7	60	138	4.3	100	1600	50	0	0	115	227	0	0	0	0	1	1	10	0	1989	0	0	3.3	60	68
1048	1	0	49	153	55	23.4952	0	1	0	1	0	0	0	0	0	0	11.5	376	125	106	4	0	0.7	89	134	4.2	101	1700	100	0	0	730	398	0	0	0	0	1	4	9	0	1750	0	0	3.8	0	65.6667
1049	0	0	65	151.9	53.8	23.317	0	1	0	0	1	0	0	0	0	0	12.1	220	27	16	4	0	0.5	60	138	4.1	106	1400	50	0	0	570	330	0	0	0	0	1	1	5	0	1984	0	0	3.1	60	61
1050	0	0	54	156	58	23.833	0	0	0	0	0	0	0	0	0	0	13.8	233	21	22	4.4	0	0.7	60	140	4.4	104	1400	50	0	0	460	405	0	0	0	0	1	1	5	0	1954	0	0	3.7	60	67
1051	1	0	38	157	80	32.4557	0	0	0	1	0	0	0	0	0	1	14.5	364	37	51	4.1	0	0.7	60	136	3.7	104	1900	200	0	0	560	294	0	0	0	0	1	3	16	0	1992	0	0	2.9	0	66.6667
1052	0	0	68	147.4	50.55	23.266	0	0	0	0	0	0	0	0	0	0	11.2	273	16	10	3.9	1	0.8	60	142	4.2	104	1700	100	0	0	670	290	1	0	0	0	1	1	6	0	1893	0	0	3.2	60	70
1053	0	0	70	157.5	63	25.397	0	1	0	1	0	0	0	0	1	0	11.4	276	20	16	4.2	0	0.7	60	142	4.2	105	2300	100	0	0	720	330	0	0	0	0	1	1	5	0	1891	0	0	3.1	60	65
1054	0	0	64	159.5	58.1	22.838	0	0	0	0	1	0	0	0	1	0	11.3	208	17	11	4.3	0	0.8	60	142	4.4	102	2300	100	0	0	1950	230	0	0	0	0	1	1	6	0	1908	0	0	3.3	60	76
1055	0	1	63	161.4	61.3	23.532	0	1	0	0	1	0	0	0	0	1	13.7	294	19	14	4.1	0	0.9	60	141	4.5	101	1300	50	0	0	140	245	0	0	0	0	1	1	6	0	1940	0	0	3	60	60
1056	0	0	43	156.3	55.7	22.8001	0	0	0	0	0	0	0	0	0	1	14	180	20	21	4.1	0	0.5	60	137	4	106	1700	100	0	0	1050	320	0	0	0	0	1	1	6	0	1982	0	0	2.9	60	63
1057	0	1	58	167.6	50.6	18.014	0	0	0	0	0	0	1	0	0	1	13.7	230	31	6	4.3	0	1	60	142	4.2	100	1850	50	0	0	995	442	0	0	0	0	1	1	5	0	1962	0	0	3.2	60	63
1058	0	1	51	171.6	80.15	27.219	1	1	1	1	1	0	1	1	1	1	15.9	180	27	31	4.6	0	1.1	60	140	4	105	1000	100	0	0	420	305	0	0	0	0	1	1	5	0	1828	0	0	3.3	0	81
1059	0	1	63	162.3	66.3	25.17	0	0	1	1	0	1	1	1	0	0	14.2	222	22	12	3.8	1	0.8	60	137	4	110	1000	100	0	0	125	280	0	0	0	0	0	0	5	0	1971	0	0	0	0	68
1060	0	1	63	173	58	19.379	0	1	1	1	1	1	0	1	1	1	12.8	176	15	20	3.9	1	0.89	86	143	4	110	1850	0	0	0	1050	285	0	0	0	1	1	1	6	0	793	0	0	3.6	0	76.6667
1061	1	1	52	177	82	26.1738	0	0	0	0	0	0	0	0	0	1	15.9	207	34	21	3.9	1	1.1	60	142	3.4	107	2200	200	0	0	650	257	0	0	0	0	1	2	14	0	1983	0	0	3	0	75
1062	1	0	38	158	55	22.0317	0	0	0	1	0	0	0	0	0	1	14	275	24	18	3.5	1	0.6	60	139	3.2	108	2700	200	0	1	570	284	0	0	0	1	1	15	14	1	14	1	0	3	0	59.3333
1063	1	0	67	156	60	24.6548	0	0	0	0	0	0	0	0	0	0	13.3	312	36	15	4.1	0	0.5	60	134	2.4	91	2800	125	0	0	920	299	0	0	0	0	1	26	50	1	135	0	0	2.8	0	62.6667
1064	0	0	62	145.6	58.1	27.406	0	1	0	1	0	1	0	0	0	1	13	220	20	15	4.1	0	0.7	60	143	4.1	107	1700	50	0	0	530	305	0	0	0	0	1	1	6	0	1956	0	0	3.3	60	73
1065	0	0	57	154.7	59.9	25.029	0	1	0	1	1	1	0	0	0	0	13.8	207	16	12	4	0	0.8	60	143	3.8	102	1500	50	0	0	1180	230	0	0	0	0	1	1	23	0	1960	0	0	3.2	60	67
1066	1	0	43	160	55	21.4844	0	0	0	1	0	0	0	0	0	0	14.7	299	19	20	1.3	1	0.9	60	137	3.8	106	1300	50	0	0	60	256	1	0	0	0	1	2	25	0	1981	0	0	1.3	0	63.3333
1067	0	0	46	159.3	59	23.25	0	1	0	0	1	0	0	0	0	0	14.4	250	20	33	5	0	0.7	60	143	3.8	101	1500	100	0	0	750	217	0	0	0	0	1	1	7	0	1953	0	0	3.4	60	63
1068	0	0	60	158	58	23.2335	0	0	0	0	0	0	0	0	0	0	12.9	307	23	14	4.4	0	0.7	60	143	4.1	107	1600	100	0	0	390	290	0	0	0	0	1	1	9	0	1970	0	0	3.7	60	68
1069	0	1	42	162.9	52	19.596	0	0	0	0	0	0	1	0	0	1	14	172	17	16	4.2	0	0.6	60	141	4	107	1750	50	0	0	600	240	0	0	0	0	1	1	6	0	1943	0	0	3.2	60	65
1070	0	1	31	178	73.5	23.198	0	0	0	1	0	1	0	1	0	0	11	198	11	18	3.1	1	0.9	60	139	3.5	113	2800	0	0	0	1710	446	1	0	0	0	1	1	8	0	1959	0	0	3.6	60	67
1071	0	0	52	150	79.5	35.3333	1	1	0	0	0	0	0	0	0	0	13	226	34	29	3.9	1	0.8	60	140	3.5	106	1300	50	0	0	210	255	0	0	0	0	1	1	5	0	1953	0	0	3.1	60	83
1072	0	1	54	165.6	63	22.973	1	1	0	1	1	1	0	0	0	1	12.7	143	18	19	4	0	0.8	60	141	3.8	109	1700	50	0	0	820	310	0	0	0	0	1	1	5	0	1878	0	0	3.2	60	70
1073	0	1	55	167	64.6	23.163	0	0	0	1	0	0	0	0	1	1	14.9	204	29	40	4.3	0	0.7	60	139	3.8	105	1300	50	0	0	770	290	0	0	0	0	1	1	15	0	1954	0	0	3.8	60	63
1074	0	0	59	154.1	57.7	24.298	0	1	0	0	0	1	0	0	1	0	12.9	211	21	17	4.2	0	0.6	60	141	4	105	2100	50	0	0	260	250	0	0	0	0	1	1	5	0	1950	0	0	3.6	60	59
1075	0	0	68	155	56.5	23.517	0	1	0	1	0	0	0	0	0	0	12.6	187	18	15	3.6	1	0.6	60	141	3.7	103	1500	50	0	0	330	255	0	0	0	0	1	1	6	0	1932	0	0	2.9	60	60
1076	0	0	56	157	72.5	29.413	0	1	0	1	1	0	1	0	1	0	12.8	214	17	14	4.1	0	1	57	141	4.1	103	1750	100	0	0	730	418	0	0	0	0	1	1	7	0	1947	0	0	3.5	60	80
1077	0	1	66	159.8	51.4	20.128	0	0	1	1	0	1	0	1	1	1	14.2	153	21	21	4.5	0	0.8	60	142	4.3	106	1600	50	0	0	200	300	0	0	0	0	1	1	7	0	1915	0	0	3.2	60	63
1078	1	1	47	176	80	25.8264	0	0	0	0	0	0	0	0	0	1	15.6	245	46	20	4.2	0	0.9	60	136	4.5	102	2850	200	0	0	500	258	0	0	0	0	0	2	18	0	1969	0	0	3.6	0	66
1079	0	0	65	160	63	24.609	0	1	0	0	1	0	1	0	1	0	11.5	264	31	29	4.1	0	0.7	60	140	3.9	105	1500	50	0	0	450	215	0	0	0	0	0	0	7	0	1926	0	0	3.1	60	65
1080	0	1	48	167.5	83	29.583	0	0	0	0	0	0	0	1	0	1	15.5	265	21	26	4.7	0	0.9	60	142	4.6	102	1200	50	0	0	650	215	0	0	0	0	1	1	5	0	1935	0	0	3.4	60	71
1081	0	1	47	168.7	75.3	26.458	0	0	0	0	0	0	0	0	0	1	15.4	240	21	21	4.5	0	1	60	143	4	104	1700	50	0	0	730	240	0	0	0	0	1	1	5	0	1936	0	0	3.7	60	78
1082	0	0	62	156	58.49	24.034	0	1	0	1	0	0	0	0	0	0	13.3	263	22	18	4.1	0	0.8	60	142	4.8	105	1750	100	0	0	550	255	0	0	0	0	1	1	6	0	1906	0	0	3	60	62
1083	0	0	51	161.3	63.4	24.368	0	0	0	0	0	0	0	0	1	0	13.5	287	25	28	3.7	1	0.6	60	142	4	106	1400	50	0	0	210	210	0	0	0	0	1	1	5	0	1942	0	0	3.2	60	73
1084	1	0	51	171	61	20.8611	0	0	0	1	0	0	0	0	0	0	13	235	17	9	3	1	0.5	60	135	4	100	3750	0	0	0	1200	548	0	0	0	0	1	5	11	0	1960	0	0	2	0	64.3333
1085	0	1	32	170	63.7	22.042	0	0	0	0	0	0	0	0	0	1	14.3	253	27	25	4.2	0	0.8	60	138	3.8	103	3000	50	0	0	960	445	0	0	0	0	1	1	5	0	1934	0	0	3	60	64
1086	0	1	51	165.7	60.1	21.889	0	0	0	0	0	0	0	0	1	0	14.7	322	27	34	4.4	0	0.7	60	138	4.3	102	1700	50	0	0	310	260	0	0	0	0	1	1	8	0	1936	0	0	3.1	60	62
1087	0	0	61	158.2	57.95	23.155	0	0	0	0	0	0	0	0	0	0	13	227	23	15	4.3	0	0.5	60	142	3.9	107	2000	100	0	0	530	242	0	0	0	0	0	0	4	0	1845	0	0	3.2	60	71
1088	0	1	58	164.3	72.3	26.783	0	1	0	1	1	0	0	0	0	1	13.3	174	20	14	4.3	0	0.9	60	144	3.9	105	1850	0	0	0	700	275	0	0	0	0	1	1	10	0	1914	0	0	3.1	60	67
1089	0	0	49	159.2	51.9	20.478	0	0	0	0	0	0	0	0	0	0	12.6	178	16	12	4.2	0	0.8	60	141	3.8	106	1000	50	0	0	180	242	0	0	0	0	1	1	5	0	1939	0	0	2.9	60	59
1090	1	0	67	155	50	20.8117	0	0	0	1	0	0	0	0	0	0	12.7	216	30	15	4.1	0	0.6	60	136	3.9	102	1700	50	0	0	990	272	0	0	0	0	1	2	10	0	1953	0	0	2.7	0	66
1091	0	0	47	160.2	71.3	27.782	0	0	0	0	0	0	0	1	0	0	11.9	251	22	18	3.6	1	0.5	60	140	4.2	105	1150	100	0	0	450	228	0	0	0	0	1	2	7	0	1901	0	0	3	60	67
1092	0	0	75	149.6	65.7	29.356	0	1	0	1	1	1	0	0	0	0	13.3	217	19	13	3.8	1	0.61	60	142	4	103	3050	50	0	0	1290	620	0	0	0	1	1	3	11	0	981	0	0	2.5	60	58.3333
1093	0	1	56	160.9	65.5	25.301	0	0	0	0	0	0	0	0	0	0	15	159	24	24	4.2	0	0.96	81	140	4.3	103	1550	0	0	0	510	255	0	0	0	1	1	1	8	0	723	0	0	3.6	60	63.3333
1094	0	0	62	156.1	58.6	24.049	0	1	0	0	0	0	0	0	1	0	11.1	195	23	15	4.1	0	0.7	60	141	4.2	104	1200	100	0	0	210	265	1	0	0	0	1	1	5	0	1900	0	0	3.1	60	71
1095	1	0	58	155	53	22.0604	0	0	0	0	0	0	0	0	0	0	14.1	240	26	22	4	0	0.6	60	137	4.3	104	1800	100	0	0	910	274	0	0	0	0	1	2	16	0	1945	0	0	2.5	0	61.3333
1096	0	1	58	167	63.9	22.912	0	0	0	0	0	1	0	0	0	1	14.3	146	29	29	4.6	0	1.1	60	141	3.8	104	1500	50	0	0	660	293	0	0	0	0	1	1	6	0	1934	0	0	3.6	60	65
1097	0	1	49	175.1	88.65	28.914	0	0	0	1	0	0	0	0	0	1	15.8	151	28	26	4.1	0	0.9	60	143	4.1	104	1600	200	0	0	345	248	0	0	0	0	1	1	5	0	1901	0	0	3.3	60	61
1098	0	0	45	156.1	58	23.802	0	1	0	1	0	0	0	0	1	0	12.8	221	33	35	3.9	1	0.7	60	141	4.9	104	2000	100	0	0	180	255	0	0	0	0	1	1	4	0	1892	0	0	2.9	60	60
1099	1	0	51	152.2	60	25.9013	0	0	0	1	0	1	0	1	0	0	11.3	326	20	14	2.5	1	0.5	60	135	2.9	108	2600	100	0	0	1150	423	1	1	1	0	1	16	63	1	300	0	0	3	0	60.6667
1100	1	0	35	169	47	16.456	0	0	0	0	0	0	0	0	0	0	10.5	286	20	11	4	0	0.6	60	139	3.9	104	1800	100	0	0	300	283	0	0	0	0	1	1	9	0	1662	0	0	3	0	65.6667
1101	0	1	47	167.1	66.75	23.906	0	0	0	0	0	0	0	0	0	1	15.4	329	17	34	4.3	0	0.8	60	139	4	104	2100	50	0	0	500	265	0	0	0	0	0	0	5	0	1921	0	0	0	0	73
1102	0	1	50	167.1	71.05	25.446	0	0	0	0	0	0	0	0	0	1	16	210	30	41	4.7	0	1.1	60	143	4.1	103	2300	100	0	0	500	270	0	0	0	0	1	1	5	0	1886	0	0	3.1	60	61
1103	0	0	52	151.9	54.1	23.447	0	1	0	0	0	0	0	0	0	0	12.2	242	18	12	3.8	1	0.6	60	141	3.7	108	1600	50	0	0	270	360	0	0	0	0	1	1	19	0	1929	0	0	2.8	60	63
1104	1	0	54	158	66.9	26.7986	0	0	0	1	0	0	0	0	0	0	12.8	278	29	31	4.2	0	0.5	60	138	4.1	105	1950	200	0	0	1130	426	0	0	0	0	1	3	15	0	1934	0	0	2.8	0	60.6667
1105	0	0	55	164	67	24.911	0	1	0	1	0	0	0	0	0	0	13	218	14	11	4.1	0	0.6	60	140	4	102	1900	50	0	0	1100	230	0	0	0	0	1	1	5	0	1919	0	0	3	60	75
1106	0	0	66	151.7	57.2	24.856	0	1	0	0	1	0	0	0	1	0	11.1	238	20	13	3.8	1	0.7	84	142	4.8	105	1900	100	0	0	350	232	0	0	0	0	1	1	4	0	1795	0	0	3.2	60	54
1107	0	0	54	150	44.7	19.867	0	1	0	0	1	0	0	0	0	0	13.1	232	15	12	4.3	0	0.9	60	141	3.7	101	1800	100	0	0	290	310	0	0	0	0	1	1	4	0	1702	0	0	3.1	60	57
1108	0	0	55	158	61.2	24.515	0	0	0	1	0	0	0	0	0	0	12.6	107	33	18	4.3	0	0.6	60	139	3.9	103	2200	300	0	0	730	245	0	0	0	0	1	1	7	0	1635	0	0	3.1	60	63.3333
1109	0	0	68	160	65	25.391	0	1	0	1	0	0	0	0	1	0	13	248	17	13	4.2	0	0.8	60	142	4.1	104	1600	100	0	0	410	270	0	0	0	0	1	1	5	0	1907	0	0	3.5	60	63
1110	0	1	51	172.4	81.5	27.421	0	1	0	0	1	0	0	0	0	0	15.3	228	27	24	3.9	1	0.75	60	138	4.2	104	3000	100	0	0	2400	295	0	0	0	0	1	1	5	0	1192	0	0	3.3	60	61.6667
1111	0	0	59	143.7	45.3	21.937	0	0	0	0	1	0	0	0	0	0	13.8	221	21	14	4.5	0	0.7	60	141	4.1	101	1500	100	0	0	680	220	0	0	0	0	1	1	6	0	1899	0	0	3	60	72
1112	0	0	56	160	59.2	23.125	0	1	0	0	1	0	0	0	0	0	12.8	296	18	10	4.5	0	0.5	60	142	3.8	104	1900	100	0	0	780	270	1	0	0	0	1	1	5	0	1894	0	0	3	60	70
1113	0	0	39	163	65.75	24.747	0	0	0	1	0	1	0	0	0	0	9.9	218	13	6	4.1	0	0.7	60	140	4.1	104	2000	100	0	0	270	235	1	0	0	0	1	1	4	0	1829	0	0	2.9	60	67
1114	1	0	48	158	60	24.0346	0	1	0	1	0	1	0	0	0	0	13.4	235	25	13	3.7	1	0.6	60	137	2.9	104	1600	0	0	0	900	181	1	1	0	1	1	20	53	1	255	0	0	3.8	0	63.3333
1115	0	0	60	151.3	64.7	28.264	1	0	0	0	0	0	0	0	0	0	13.7	230	20	19	3.9	1	0.8	60	138	4	103	1400	100	0	0	135	250	0	0	0	0	1	1	6	0	1905	0	0	2.9	60	63
1116	0	0	67	147	55.5	25.684	0	1	0	1	0	0	0	0	1	0	12.7	323	22	13	4.3	0	0.8	60	139	3.4	99	900	100	0	0	100	270	0	0	0	0	1	1	5	0	1836	0	0	2.8	60	67
1117	1	0	70	145	41	19.5006	0	0	0	0	0	0	0	0	0	0	12.9	365	22	20	3.8	1	0.5	60	139	3.8	105	1400	150	0	0	440	277	0	0	0	0	1	2	7	0	1922	0	0	2.2	0	62
1118	1	0	49	158	43	17.2248	0	0	0	0	0	0	0	0	0	0	9.5	241	30	15	4.2	0	0.5	60	133	4	102	1850	100	0	0	1250	217	0	0	0	0	1	1	19	0	1922	0	0	3.2	0	54
1119	0	1	47	172.4	77	25.907	0	0	0	1	0	0	0	0	1	1	15.7	201	28	26	4.5	0	1.1	60	140	4.5	101	1400	175	0	0	360	240	0	0	0	0	1	1	5	0	1905	0	0	3.4	60	68
1120	0	0	57	151	53.6	23.508	0	0	0	0	0	0	0	0	0	0	12.5	332	15	12	4.6	0	0.7	60	140	4	102	1500	100	0	0	550	260	0	0	0	0	1	1	9	0	1907	0	0	2.8	60	62
1121	0	1	38	176.3	68.3	21.974	0	0	0	0	0	0	0	0	0	1	14.5	147	28	32	4.7	0	0.8	60	141	4.2	104	1750	100	0	0	630	260	0	0	0	0	1	1	5	0	1898	0	0	3.4	60	68
1122	0	0	67	154.9	56.6	23.589	0	0	0	0	0	0	0	0	0	0	11.8	244	25	19	4	0	0.7	83	142	4.1	105	1600	50	0	0	1055	245	0	0	0	0	1	1	5	0	1766	0	0	3.2	60	57
1123	0	1	50	168.5	80.3	28.282	0	1	0	1	0	0	0	0	0	1	16.2	315	18	26	4.2	0	0.9	60	141	4.5	106	1250	100	0	0	1050	330	0	0	0	0	1	1	5	0	1894	0	0	3.3	60	75
1124	0	1	67	155.5	55.8	23.077	0	0	0	0	0	0	0	0	0	1	14	139	27	24	4.1	0	0.7	60	142	4.4	105	1400	100	0	0	270	245	0	0	0	0	1	1	5	0	1890	0	0	2.8	60	52
1125	0	0	68	148.4	73.5	33.375	0	1	0	0	0	0	0	0	0	0	11.7	210	18	10	4.2	0	1	55	135	4.8	95	1200	100	0	0	300	280	1	0	0	0	1	1	6	0	1856	0	0	3.3	60	65
1126	1	0	57	150	50	22.2222	0	0	0	1	0	0	0	0	0	0	11.9	283	22	14	3.9	1	0.5	60	139	4.1	107	1500	75	0	0	320	290	0	0	0	0	1	5	10	0	1780	0	0	2.6	0	55
1127	0	1	64	171	75	25.649	0	1	0	1	0	0	0	0	0	0	12.8	210	16	14	4.3	0	0.9	60	141	4.3	104	1200	100	0	0	740	225	0	0	0	0	1	1	6	1	753	0	0	3	60	67
1128	0	0	66	147	52.7	24.388	0	0	0	0	0	0	0	0	0	0	15.2	251	19	16	4.3	0	0.7	60	140	4.6	100	1150	100	0	0	320	270	0	0	0	0	1	1	6	0	1877	0	0	3	60	66
1129	1	1	58	170	63	21.7993	0	0	0	0	0	0	0	0	0	1	14.5	302	27	22	4.4	0	0.5	60	134	4	95	1800	150	0	0	980	305	0	0	0	0	1	3	7	0	1911	0	0	2.7	0	70
1130	1	0	45	167	70	25.0995	0	0	0	0	0	0	0	0	0	0	11.3	263	34	18	3.9	1	0.6	60	137	3.7	106	2100	175	0	0	440	303	0	0	0	0	1	2	10	0	1910	0	0	2.6	0	60.3333
1131	0	0	47	159.5	48.9	19.222	0	0	0	0	0	0	0	0	0	0	10.2	150	15	14	4.3	0	0.62	60	140	4.4	104	1700	0	0	0	730	242	0	0	0	1	1	1	7	0	746	0	0	3.2	60	63.3333
1132	0	0	52	151.4	55	23.9945	0	0	0	0	0	0	0	0	1	0	12.4	282	30	30	3.9	1	0.5	60	139	4.1	106	1350	100	0	0	400	255	0	0	0	0	1	1	5	0	1890	0	0	2.9	60	65
1133	0	0	37	153	56	23.9224	0	1	0	0	0	0	0	0	0	0	13.1	309	25	13	4.1	0	0.5	60	137	4.5	109	1900	100	0	0	615	280	0	0	0	0	1	1	5	0	1838	0	0	3.3	60	67
1134	0	0	61	155	61	25.39	0	1	0	1	0	1	1	0	0	1	11.5	254	30	34	3.8	1	0.6	60	138	4.8	106	1400	100	0	0	850	210	0	0	0	0	1	1	6	1	1620	0	0	3.3	60	65
1135	0	1	59	166	73.3	26.6	0	0	0	0	0	0	0	1	0	0	14.9	284	27	17	4.6	0	1.1	60	143	4.6	103	1300	100	0	0	180	258	0	0	0	0	1	1	4	0	1822	0	0	3.9	60	68
1136	0	0	42	159	53.6	21.202	0	0	0	0	0	1	0	0	0	0	12.5	191	29	47	3.9	1	0.45	90	141	4.9	106	1800	0	0	0	1200	257	0	0	0	1	1	1	5	0	262	0	0	3.2	90	61.6667
1137	0	0	58	156	57.1	23.463	0	1	0	1	1	0	0	0	0	0	14.4	247	24	35	4.4	0	0.8	60	141	4.2	100	1200	100	0	0	420	253	0	0	0	0	1	1	5	0	1885	0	0	3.2	60	73
1138	0	1	29	170	60	20.761	0	0	0	0	0	0	0	0	0	1	16.3	252	18	8	4.2	0	0.8	60	138	4.4	102	2200	100	0	0	1350	348	0	0	0	0	1	1	12	0	1893	0	0	3.6	60	62
1139	0	1	56	172	74	25.014	0	0	0	0	0	0	0	0	0	1	15.3	257	28	36	4.2	0	1	60	142	4.5	105	1900	100	0	0	400	240	0	0	0	0	1	1	5	0	1857	0	0	2.9	60	68
1140	0	0	48	165.5	68.7	25.082	0	0	0	0	0	0	0	0	1	0	12.3	252	16	12	4.2	0	0.7	60	142	4	103	1900	150	0	0	880	310	0	0	0	0	1	1	5	0	1883	0	0	3	60	70
1141	0	0	41	160.5	64	24.844	0	0	0	0	0	0	0	0	0	0	12.7	146	17	11	4.5	0	0.7	60	141	3.9	107	5100	150	0	0	2800	805	1	0	0	0	1	2	8	0	1855	0	0	2.7	60	62
1142	0	0	63	149	48.6	21.891	1	1	0	1	0	1	0	0	0	0	13.6	294	22	17	4	0	0.5	60	141	4.2	107	1150	240	0	0	900	250	0	0	0	0	1	1	4	0	1642	0	0	3.2	60	66.6667
1143	0	0	69	144.7	42.1	20.107	0	1	0	1	0	0	0	0	1	0	11.7	162	21	18	4.1	0	0.7	60	144	4	106	1800	50	0	0	410	263	0	0	0	0	1	1	6	0	1879	0	0	3.7	60	58
1144	0	0	35	161	53.7	20.717	0	1	0	0	1	0	1	0	0	1	12.8	274	13	7	4.2	0	0.4	60	141	4.3	106	1400	270	0	0	400	190	0	0	0	0	0	0	4	0	1653	0	0	0	0	66.6667
1145	0	0	45	157.8	56.9	22.851	0	1	0	0	1	0	1	1	0	0	12.1	276	14	14	4.2	0	0.7	60	141	4.1	104	1100	100	0	0	630	245	0	0	0	0	1	1	5	0	1863	0	0	3.1	60	68
1146	0	0	70	160.8	76.5	29.586	1	1	0	1	1	0	0	1	1	0	11.9	199	20	25	3.4	1	0.86	65	139	5.4	102	1900	0	0	0	910	260	0	0	0	0	1	1	4	0	885	0	0	3.2	60	61.6667
1147	0	1	60	159	60.3	23.852	0	0	0	0	0	0	0	0	0	1	14.7	194	16	15	4.1	0	0.8	60	143	4.3	105	1400	100	0	0	300	280	0	0	0	0	1	1	4	0	1871	0	0	3.3	60	63
1148	0	0	50	158	53.5	21.431	0	0	0	0	0	0	0	0	0	1	12.4	260	26	16	4.5	0	0.8	60	143	4.3	102	1800	50	0	0	1000	240	0	0	0	0	1	1	6	0	1880	0	0	3.1	60	76
1149	0	1	62	165	64.1	23.545	0	1	0	0	1	0	1	0	0	1	15.6	242	22	17	4.2	0	0.9	60	141	4	103	1600	100	0	0	250	280	0	0	0	0	1	1	7	0	1859	0	0	3.1	60	68
1150	0	0	57	158.8	68.9	27.322	0	0	0	1	0	0	0	1	0	0	13.4	270	18	12	3.6	1	0.6	60	141	4.2	108	1550	100	0	0	600	245	0	0	0	0	1	1	6	0	1831	0	0	3.2	60	60
1151	0	0	44	158.8	52.3	20.7396	0	0	0	0	0	0	0	0	0	0	11.3	237	15	11	4.2	0	0.9	60	141	4	106	2200	50	0	0	880	435	1	0	0	0	1	1	8	0	1879	0	0	3.2	60	70
1152	0	0	70	155.3	64.7	26.826	0	1	0	1	0	0	0	0	1	0	12.8	221	14	11	4.2	0	0.6	60	145	4.5	108	2250	100	0	0	210	415	0	0	0	0	1	1	5	0	1865	0	0	3.3	60	66
1153	0	0	62	160.5	62.9	24.417	0	0	0	1	0	0	1	0	0	0	13.3	174	29	27	4.6	0	0.8	60	143	4.2	106	1400	100	0	0	410	295	0	0	0	0	1	1	6	0	1877	0	0	3.5	60	66
1154	0	0	51	154.2	60.6	25.486	1	1	0	1	1	0	0	1	1	0	14.3	299	24	31	4.2	0	0.69	90	143	4.5	106	1400	50	0	0	500	225	0	0	0	1	1	1	5	0	1026	0	0	3.4	60	61.6667
1155	0	0	58	153.4	63	26.773	0	0	0	0	0	0	0	0	0	0	12.6	278	38	30	4.3	0	0.6	60	143	4	104	1400	100	0	0	650	248	0	0	0	0	1	1	7	0	1878	0	0	3.2	60	73
1156	0	1	52	166.2	57.8	20.925	1	0	0	0	0	0	0	0	0	1	13.7	276	26	37	4.6	0	0.7	60	137	4	106	1300	100	0	0	390	255	0	0	0	0	1	1	5	0	1873	0	0	3.7	60	70
1157	0	0	59	157.1	54.05	21.9	0	1	0	1	0	0	0	0	0	0	12.4	241	18	20	4.1	0	0.7	60	142	3.8	105	1100	100	0	0	160	252	0	0	0	0	1	1	5	0	1859	0	0	3.1	60	63
1158	0	1	60	173.1	57.8	19.29	0	1	0	1	0	0	0	0	0	0	14	287	28	22	4.4	0	1	60	142	4.3	104	1700	100	0	0	490	288	0	0	0	0	1	1	6	0	1872	0	0	3.1	60	58
1159	0	0	72	149.5	61.3	27.427	1	1	0	1	1	1	0	0	0	0	11.9	259	21	22	3.7	1	0.8	60	137	4.2	102	1000	100	0	0	110	207	0	0	0	0	1	1	4	0	1852	0	0	3.1	60	58
1160	0	0	61	157	50	20.2848	0	0	0	1	0	0	0	0	0	0	11.8	263	20	10	4.2	0	0.6	60	138	3.6	101	1100	100	0	0	570	205	0	0	0	0	1	1	5	0	1881	0	0	3.3	60	57
1161	0	0	68	149.9	48	21.362	0	0	0	0	0	0	0	0	0	0	11.3	187	31	29	3.8	1	0.7	60	141	3.8	105	1400	100	0	0	540	195	0	0	0	0	1	1	4	0	1849	0	0	2.7	60	68
1162	0	1	44	171	66.1	22.605	0	0	0	0	0	0	0	0	0	1	14.7	246	13	11	4.6	0	0.8	60	143	4.2	106	1300	100	0	0	430	272	0	0	0	0	1	1	4	0	1866	0	0	3.4	60	74
1163	0	0	49	159.8	64.6	25.298	0	0	0	0	0	0	0	0	0	1	15.4	294	22	14	4.3	0	0.9	60	143	4.4	104	1800	100	0	0	400	245	0	0	0	0	1	1	5	0	1870	0	0	3.3	60	62
1164	0	0	52	155.4	55.95	23.169	0	1	0	0	1	0	0	0	0	0	11.8	336	18	20	4.3	0	0.5	60	139	3.2	102	1550	100	0	0	1550	320	0	0	0	0	1	1	5	0	1864	0	0	3	60	68
1165	0	0	74	153.5	67.7	28.732	1	1	0	0	1	0	0	0	0	0	15.1	163	57	50	3.7	1	0.6	60	144	4.1	105	2800	100	0	0	1870	430	0	0	0	0	1	1	5	0	1865	0	0	3.4	60	64
1166	0	0	60	158.5	63.75	25.376	0	0	0	0	0	0	0	0	0	0	12.1	197	18	9	4.2	0	0.8	60	143	4.3	106	2000	100	0	0	815	340	0	0	0	0	1	1	7	0	1858	0	0	3.1	60	65
1167	0	0	61	156.1	61.8	25.362	0	1	0	1	0	0	0	0	0	0	11.9	409	12	15	3.9	1	0.7	60	144	3.9	113	1700	100	0	0	340	260	0	0	0	0	1	4	66	0	1835	0	0	2.9	60	64
1168	1	0	67	150	52	23.1111	0	0	0	1	0	0	0	0	0	0	12.2	253	24	10	3.3	1	0.5	60	137	3.6	103	2100	75	0	0	1350	321	0	0	0	0	1	7	16	0	1872	0	0	2.2	0	56
1169	0	0	51	160.3	55.3	21.521	0	0	0	0	0	0	0	0	0	0	11.5	258	15	11	4.4	0	0.8	60	143	4.1	106	2200	100	0	0	390	280	0	0	0	0	1	1	6	0	1858	0	0	3	60	73
1170	1	1	47	174	75	24.7721	0	0	0	0	0	0	0	0	0	1	14	234	46	28	4.4	0	0.8	60	137	4.2	102	2300	300	0	0	1290	363	0	0	0	0	1	2	9	0	1871	0	0	2.8	0	58
1171	0	0	67	149.7	58.2	25.97	1	1	0	0	0	0	0	0	0	0	13.5	295	27	30	4	0	0.7	60	133	3.7	96	1000	50	0	0	240	230	0	0	0	0	1	1	6	0	1858	0	0	3.3	60	66
1172	0	0	54	159.3	53.9	21.24	0	1	0	0	0	0	0	0	0	0	13	265	11	4	4.3	0	0.8	60	143	4.1	106	1200	100	0	0	655	312	0	0	0	0	1	1	7	0	1856	0	0	3.5	60	74
1173	1	1	41	175	63	20.5714	0	0	0	0	0	0	0	0	0	1	15.4	218	17	11	4.3	0	1	60	138	4.4	105	2800	100	0	0	1780	333	0	0	0	0	1	8	15	0	1865	0	0	3.2	0	68.6667
1174	0	1	49	163	66	24.841	0	0	0	0	0	1	0	0	0	1	13.7	310	17	18	4.1	0	0.64	60	141	4.1	102	1200	50	0	0	350	200	0	0	0	0	1	1	8	0	1254	0	0	3.4	60	70
1175	1	0	47	164	58	21.5645	0	0	0	0	0	0	0	0	0	0	14.9	237	17	12	4.5	0	0.8	60	143	4.5	105	2100	100	0	0	455	420	0	0	0	0	1	3	7	0	1862	0	0	2.8	0	49.3333
1176	1	0	64	157	59	23.9361	0	0	0	0	0	0	0	0	0	0	13.8	214	48	18	3.8	1	1.03	54	142	4.5	105	2000	100	0	0	1050	274	0	0	0	1	1	2	9	0	599	0	0	2.7	0	65
1177	0	0	59	153	57	24.35	0	0	0	0	0	0	0	0	0	1	13.5	239	16	11	4.1	0	0.6	60	141	3.9	108	1200	100	0	0	590	230	0	0	0	0	1	1	5	0	1852	0	0	3	60	64
1178	0	0	58	153	53.2	22.726	0	1	0	0	1	0	0	0	0	0	11.6	276	18	10	4	0	0.6	60	142	4.2	103	1400	100	0	0	880	300	0	0	0	0	1	1	8	0	1823	0	0	3.1	60	62
1179	0	0	56	155	62	25.806	0	0	0	0	1	0	0	0	0	0	12.4	224	16	17	3.7	1	0.7	60	141	4.1	104	2200	100	0	0	510	390	0	0	0	0	1	1	6	0	1835	0	0	3	60	73
1180	1	0	75	162	54	20.5761	0	0	0	0	0	0	0	0	0	0	14.1	187	25	22	3.9	1	0.5	60	136	3.6	101	1500	100	0	0	1000	265	0	0	0	0	1	2	9	0	1861	0	0	2.4	0	56.6667
1181	0	0	36	155.9	68.6	28.225	0	0	0	0	0	0	0	0	0	0	12.6	313	12	10	3.8	1	0.9	60	140	4.2	107	1050	100	0	0	1330	285	0	0	0	0	1	1	6	0	1837	0	0	3.2	60	73
1182	0	0	49	153.8	61.1	25.8302	0	0	0	0	0	0	0	0	0	0	12	194	15	10	3.8	1	0.5	60	140	3.9	106	1450	100	0	0	1200	305	0	0	0	0	1	1	5	0	1823	0	0	3.4	60	65
1183	0	0	61	154	60	25.299	0	0	0	0	0	0	0	0	0	0	14.9	116	34	17	4.1	0	0.7	60	141	4.1	104	1900	100	0	0	1530	260	0	0	0	0	1	1	5	0	1845	0	0	3.4	60	65
1184	1	1	53	160	70	27.3438	0	0	0	1	0	0	0	0	0	1	14	242	18	15	3.5	1	0.7	60	137	4	106	1900	300	0	0	1480	339	0	0	0	0	1	3	17	0	1851	0	0	2.5	0	62
1185	1	0	41	158	65	26.0375	0	0	0	0	0	0	0	0	0	0	12.6	282	22	16	4.4	0	0.5	60	139	4	104	1300	100	0	0	690	257	0	0	0	0	1	2	10	0	1851	0	0	2.9	0	58.3333
1186	0	0	62	163	68.1	25.631	0	1	0	1	0	0	0	0	0	0	13.7	296	15	11	4.4	0	0.7	85	144	4.5	107	2300	100	0	0	1840	440	0	0	0	0	1	1	5	0	1771	0	0	3.1	60	62
1187	1	0	51	160	56	21.875	0	0	0	0	0	0	0	0	0	1	14.7	252	22	13	3.4	1	0.6	60	140	3.5	108	1700	100	0	0	180	250	0	0	0	0	1	2	8	0	1849	0	0	2.7	0	61.3333
1188	0	0	56	155.2	59.7	24.785	0	0	0	0	0	0	0	0	0	0	13.6	272	20	15	4.1	0	0.7	87	142	4.8	108	1350	50	0	0	200	215	0	0	0	0	1	1	6	0	1815	0	0	3.3	0	71
1189	0	0	66	152.2	58	25.038	0	1	0	0	1	0	1	0	0	0	11.8	255	16	12	4	0	0.7	84	143	4.5	107	1850	100	0	0	300	245	0	0	0	0	1	1	5	0	1817	0	0	2.7	0	63
1190	0	0	65	148.7	64.25	29.057	1	1	0	0	0	0	0	1	1	0	12.9	218	24	33	4.1	0	0.61	90	144	3.9	107	1300	0	0	0	850	290	0	0	0	1	1	1	4	0	542	0	0	3.3	90	63.3333
1191	1	0	53	165	58	21.3039	0	0	0	1	0	0	0	0	0	0	12.1	75	67	54	3.2	1	0.6	60	139	3.9	108	2400	100	0	0	250	274	0	0	0	0	1	1	8	0	1842	0	0	2.6	0	61
1192	0	1	57	162	69	26.292	0	1	0	1	1	0	1	0	0	1	14.7	231	32	48	4.3	0	0.7	60	140	4.1	102	2100	0	0	0	1450	285	0	0	0	1	1	1	8	0	1001	0	0	3.6	60	63.3333
1193	0	0	62	153.8	60	25.365	0	1	0	1	1	0	0	1	1	0	13.2	336	20	12	4.4	0	0.9	60	145	3.7	107	1500	100	0	0	750	224	0	0	0	0	1	1	4	0	1824	0	0	3.4	0	63
1194	0	0	64	153.3	64.5	27.446	0	1	0	0	0	0	1	0	0	0	11.4	426	19	14	3.6	1	0.6	60	140	3.6	103	1800	320	0	0	1150	240	0	0	0	0	1	1	6	0	1621	0	0	2.4	60	60
1195	0	1	65	173.4	69.7	23.181	1	1	0	1	1	0	0	1	0	0	11.7	258	25	23	4.2	0	1	75	138	3.9	104	1500	100	0	0	630	255	0	0	0	0	1	1	6	1	457	0	0	3.5	0	70
1196	1	0	68	155	55	22.8928	0	0	0	0	0	0	1	0	0	0	9.2	256	31	17	3.6	1	1	55	137	4.4	103	2400	100	0	0	160	290	1	0	0	0	1	2	9	0	1839	0	0	2.2	55	65.3333
1197	0	0	70	152.5	59.65	25.649	0	1	0	0	0	0	0	1	1	0	13.7	155	27	26	4	0	0.8	60	142	4.3	107	2400	100	0	0	670	345	0	0	0	0	1	1	7	0	1793	0	0	2.5	60	64
1198	0	0	60	150	46.4	20.622	0	0	0	0	0	0	1	0	0	1	14	339	25	17	4.4	0	0.62	60	141	4.2	105	1500	100	0	0	720	285	0	0	0	1	0	0	7	0	1221	0	0	0	0	63.3333
1199	0	1	68	165.2	63.2	23.158	0	0	0	1	1	0	0	1	0	0	13.5	187	17	17	4.4	0	1	60	137	3.7	100	1500	100	0	0	400	230	0	0	0	0	1	1	7	0	1814	0	0	3.3	0	63
1200	0	0	58	162.8	52.9	19.959	0	0	0	0	0	0	0	0	0	0	12.4	181	17	14	4.5	0	0.7	86	139	4.5	103	650	75	0	0	200	172	0	0	0	0	0	0	6	0	1781	0	0	3.7	60	66
1201	0	1	45	166.9	76.6	27.499	0	0	0	0	0	0	0	0	0	1	15.1	245	68	57	4.1	0	0.8	60	141	4.5	101	1600	75	0	0	800	247	0	0	0	0	0	0	4	0	1781	0	0	3.4	60	66
1202	0	0	61	153.8	58.9	24.9	0	1	0	0	1	0	0	0	0	0	12.2	230	27	33	4.1	0	0.8	73	140	4.3	102	2000	100	0	0	1700	175	0	0	0	0	1	1	7	0	1821	0	0	3.3	0	63
1203	0	0	64	148.5	56.85	25.78	0	1	0	1	0	1	0	0	0	0	11.3	217	28	16	4.2	0	0.7	84	145	4.1	108	1400	100	0	0	400	235	0	0	0	0	1	1	5	0	1817	0	0	3.4	0	70
1204	0	0	62	154.5	51.4	21.5331	0	1	0	1	0	0	0	0	0	0	12.9	202	19	13	3.5	1	0.8	73	140	3.7	107	1000	100	0	0	205	255	0	0	0	0	1	1	5	0	1789	0	0	3	0	58
1205	0	0	57	156	55.39	22.761	0	0	0	0	0	0	0	0	0	0	12.9	237	17	15	4.8	0	0.7	60	140	4.1	104	1800	100	0	0	700	233	0	0	0	0	1	1	6	0	1814	0	0	3.2	60	67
1206	0	0	60	150	62.35	27.711	0	0	0	0	0	0	0	0	1	0	12.7	235	23	16	4.5	0	0.7	85	141	4.2	103	1700	0	0	0	670	272	0	0	0	0	1	1	8	1	185	0	0	3.3	60	73
1207	0	0	49	168	73.2	25.935	1	0	0	0	0	0	0	0	0	0	12.8	250	21	15	4	0	0.5	60	141	4.1	106	1000	100	0	0	100	210	0	0	0	0	1	1	7	0	1814	0	0	3	60	65
1208	0	0	59	154	54.85	23.128	0	1	0	1	0	0	0	0	0	0	12.6	230	22	18	4.4	0	0.7	86	141	4	102	1800	100	0	0	800	265	0	0	0	0	1	1	5	0	1809	0	0	3.1	60	60
1209	0	0	45	160.4	52.7	20.483	0	0	0	0	0	0	0	0	0	1	13.3	247	16	12	4.3	0	0.6	60	138	4.3	102	1300	100	0	0	770	175	0	0	0	0	1	1	4	0	1810	0	0	3	60	67
1210	0	1	62	164.1	74.1	27.517	0	1	0	1	1	0	0	0	0	1	15.2	182	21	19	4.1	0	0.9	86	139	4.2	106	1200	100	0	0	190	227	0	0	0	0	1	1	5	0	1782	0	0	3.3	0	64
1211	0	0	59	157.4	54	21.796	0	1	0	1	1	0	0	0	1	0	13.8	191	15	12	4.4	0	0.7	86	141	4.4	107	1400	100	0	0	950	240	0	0	0	0	1	1	6	0	1807	0	0	3.7	0	70
1212	1	0	40	163	64	24.0882	0	0	0	0	0	0	0	0	0	0	14.5	188	42	23	4.2	0	0.6	60	135	4.1	106	1700	150	0	0	420	287	0	0	0	0	1	2	9	0	1826	0	0	3.1	0	62.6667
1213	0	0	56	161.7	58	22.182	0	0	0	0	0	0	0	0	0	0	14.1	226	19	15	4.1	0	0.9	65	141	4.4	104	2050	100	0	0	350	235	0	0	0	0	1	1	4	0	1815	0	0	2.9	0	65
1214	0	1	52	163.6	68.95	25.761	0	1	0	1	1	0	0	0	0	1	15.7	189	25	20	4.5	0	0.9	89	141	4	103	2100	150	0	0	950	255	0	0	0	0	1	1	4	0	1745	0	0	3.6	0	62
1215	0	1	58	169.3	59.1	20.619	0	1	0	1	0	0	0	0	0	1	15.8	302	18	11	4	0	0.9	87	140	4.4	103	2600	50	0	0	2550	310	0	0	0	0	1	1	6	0	1809	0	0	3	60	60
1216	0	0	44	161.4	54	20.729	0	1	0	1	0	0	0	0	0	0	14	240	13	8	4.7	0	0.6	60	140	3.8	99	1600	100	0	0	900	255	0	0	0	0	1	1	6	0	1808	0	0	3.3	60	75
1217	0	1	41	165	67.1	24.646	0	0	0	0	0	0	0	0	0	1	13.7	163	15	9	4.1	0	0.8	60	142	4.4	106	1500	0	0	0	230	228	0	0	0	0	1	1	5	0	1807	0	0	3	60	60
1218	0	0	51	156	55.6	22.847	0	1	0	0	1	0	0	0	0	0	13.3	160	39	37	4.5	0	0.6	60	142	4.1	106	1850	50	0	0	630	240	0	0	0	0	1	1	8	0	1814	0	0	3.2	60	65
1219	0	1	47	176.5	95.2	30.56	0	1	1	0	1	1	0	0	0	1	16.7	214	49	65	4.7	0	1.2	65	143	3.8	102	1000	150	0	0	310	230	0	0	0	0	1	1	6	0	1793	0	0	3.4	0	59
1220	0	0	48	158.1	68	27.205	0	0	0	0	0	0	0	0	0	1	12.8	318	19	24	4.5	0	0.6	60	143	4.1	106	1900	100	0	0	940	345	0	0	0	0	1	1	6	0	1774	0	0	3.4	60	59
1221	1	0	55	156	49	20.1348	0	0	0	0	0	0	0	0	0	1	12.3	206	19	14	3.7	1	0.4	60	136	3.6	109	1850	100	0	0	1050	208	0	0	0	0	1	2	11	0	1815	0	0	2.6	0	53.3333
1222	0	0	62	159.1	54.8	21.649	1	1	0	1	0	0	0	1	1	0	15.2	292	19	22	4.6	0	0.7	85	140	3.8	110	1700	100	0	0	1050	280	0	0	0	0	1	1	9	0	1803	0	0	3.3	60	66
1223	0	0	58	149.1	55.7	25.055	0	0	0	0	0	0	0	0	0	0	12.3	117	15	8	3.2	1	0.7	86	138	4	104	800	75	0	0	270	280	0	0	0	0	1	1	5	0	1782	0	0	2.4	60	60
1224	0	0	52	152.2	55.3	23.872	0	1	0	0	1	0	0	0	0	0	12.9	333	20	13	4.6	0	0.8	75	143	4.3	104	1200	100	0	0	610	255	0	0	0	0	1	1	4	0	1789	0	0	3.3	60	68
1225	0	1	67	163.7	85.1	31.756	0	1	0	0	1	0	0	0	0	0	10.3	372	32	27	3.6	1	1.2	60	143	4	105	1600	100	0	0	380	262	0	0	0	0	1	1	7	0	1809	0	1	3	47	68
1226	0	0	63	151.4	58.65	25.587	0	1	0	1	0	0	0	0	0	0	12.9	217	19	17	4.5	0	0.7	85	145	4.2	97	1500	100	0	0	310	245	0	0	0	0	1	1	6	0	1803	0	0	3.3	60	70
1227	0	0	56	153	52	22.214	0	1	0	0	1	0	0	0	1	0	11.6	355	26	28	4.1	0	0.7	87	142	4.5	105	1050	100	0	0	700	200	0	0	0	0	1	1	5	0	1807	0	0	3.2	60	68
1228	0	0	62	162.5	64.8	24.5396	0	1	0	0	1	0	0	0	1	0	12.7	326	20	16	4.4	0	0.8	73	143	4.5	100	1300	100	0	0	1200	187	0	0	0	0	1	1	6	0	1775	0	0	3.1	60	58
1229	0	0	59	150	55	24.444	0	0	0	0	0	0	0	0	0	0	13.8	247	18	17	4	0	0.9	64	143	4.1	106	1650	100	0	0	1250	195	0	0	0	0	1	1	5	0	1739	0	0	3	60	58
1230	0	0	61	151.7	54.7	23.769	0	0	0	0	0	0	0	0	0	0	13.6	212	20	15	4	0	0.6	60	138	4.5	103	1400	100	0	0	490	305	0	0	0	0	1	1	11	0	1772	0	0	3.5	60	59
1231	0	0	44	152.2	57.55	24.844	0	0	0	0	0	0	0	0	0	0	12.4	214	18	14	4	0	0.5	60	137	3.9	106	1400	100	0	0	850	260	0	0	0	0	1	1	4	0	1726	0	0	3.4	60	68
1232	0	0	69	161	66.25	25.558	0	1	0	1	0	0	0	0	1	0	11.7	184	24	16	3.7	1	0.5	60	137	4.2	108	1000	100	0	0	870	265	0	0	0	0	1	1	5	0	1754	0	0	3.3	0	68
1233	1	1	53	164	59	21.9363	0	0	0	1	0	0	0	0	0	1	14.3	235	39	24	4.2	0	0.8	60	139	4	103	1600	200	0	0	900	310	0	0	0	0	1	17	27	1	28	1	0	2.8	0	58
1234	0	0	49	163.6	58.7	21.932	0	0	0	0	0	0	0	0	0	0	13.3	230	22	17	3.8	1	1	59	141	4.1	109	2350	100	0	0	1450	320	0	0	0	0	1	1	10	0	1729	0	0	2.8	0	62
1235	1	0	48	167	61	21.8724	0	0	0	0	0	0	0	0	0	0	12.1	293	29	19	3.7	1	0.6	60	133	4	104	1400	200	0	0	610	213	0	0	0	0	1	1	10	0	1804	0	0	2.7	60	70
1236	1	0	44	160	65	25.3906	0	0	0	0	0	0	0	0	0	0	14.7	271	40	21	4	0	0.8	78	135	4	107	1150	100	0	0	300	259	0	0	0	0	1	4	10	0	1803	0	0	2.9	0	60.6667
1237	1	0	47	170	80	27.6817	0	0	0	0	0	0	0	0	0	0	9.5	347	28	16	3.7	1	0.6	60	133	3.6	104	1900	100	0	0	900	249	0	0	0	0	1	2	9	0	1802	0	0	2.7	0	76.6667
1238	0	0	72	149.9	68	30.2626	0	0	0	1	0	1	0	0	0	0	10.3	185	91	29	1.7	1	0.6	60	135	2.9	106	2100	75	0	0	560	310	0	0	0	1	1	1	11	1	660	0	0	2.5	0	55
1239	1	1	64	163	63	23.7118	0	0	0	1	0	0	0	0	0	0	14	246	21	16	3.3	1	0.5	60	141	3.7	108	1350	100	0	0	230	232	0	0	0	0	1	3	11	0	1798	0	1	2.8	0	54
1240	1	1	54	175	78	25.4694	0	0	0	0	0	0	0	0	0	0	15.1	214	29	36	4	0	0.7	60	135	4	104	1150	150	0	0	1000	249	0	0	0	0	1	7	23	0	1796	0	0	2.8	0	71.6667
1241	0	0	55	160	66.6	26.016	0	0	0	0	0	0	0	0	0	0	14.4	229	13	21	3.8	1	0.68	90	141	4.7	103	1400	0	0	0	1070	268	0	0	0	0	1	1	5	0	500	0	0	3.1	0	68.3333
1242	0	0	71	149.3	45	20.188	0	1	0	1	0	0	0	0	0	0	12.3	170	22	17	3.7	1	0.6	60	141	3.8	108	1600	50	0	0	280	335	0	0	0	0	1	1	6	0	1631	0	0	2.9	0	63.3333
1243	0	1	57	162.2	72.25	27.462	1	1	0	0	1	0	0	0	1	0	15.5	345	25	35	4.2	0	0.8	60	134	4.1	101	1600	100	0	0	450	273	0	0	0	0	1	1	5	0	1775	0	0	3.3	60	59
1244	0	0	61	142	55	27.276	0	1	0	1	1	0	0	0	0	0	14.3	218	37	30	4.2	0	0.61	60	140	3.7	105	1800	100	0	0	2100	310	0	0	0	0	1	1	6	0	1207	0	0	3	60	55
1245	0	1	55	158.5	59.5	23.684	1	0	0	0	0	0	0	0	0	1	14.3	332	30	37	4.2	0	0.7	60	141	4.4	104	1300	100	0	0	400	225	0	0	0	0	1	1	4	1	1201	0	0	3.3	60	68
1246	1	0	72	145	43	20.4518	0	0	0	0	0	0	0	0	0	0	11.9	224	29	10	3.2	1	0.4	60	130	3.1	96	1150	50	0	0	670	243	0	0	0	0	1	1	11	0	1787	0	0	2.7	0	65.3333
1247	0	1	39	168.4	62	21.863	0	0	0	0	0	0	0	0	0	1	14.9	207	19	23	4.1	0	0.74	60	140	5.1	99	1400	100	0	0	180	300	0	0	0	0	1	1	6	0	1702	0	0	3.1	60	62
1248	1	1	80	172	70	23.6614	0	0	0	0	0	0	0	0	0	1	14.4	277	30	23	3.9	1	1.09	65	138	4.4	101	1300	0	0	0	160	277	0	0	1	1	1	13	70	0	625	0	0	3.7	0	63.6667
1249	1	1	51	173	76	25.3934	0	0	0	1	0	0	0	0	0	1	15.1	410	26	48	4	0	0.9	89	133	4.6	98	2100	50	0	1	850	316	0	0	0	0	1	2	9	0	1781	0	0	2.9	0	58.3333
1250	0	0	52	161.1	69.6	26.817	0	1	0	1	1	0	0	0	0	1	14.5	232	17	23	4.6	0	0.66	60	139	4.1	108	1700	100	0	0	1200	185	0	0	0	0	1	1	6	0	1164	0	0	3.3	60	61.6667
1251	0	0	44	157.2	54.9	22.216	0	0	0	0	0	0	0	0	0	0	11	269	25	20	4.3	0	0.62	60	141	4	105	1450	100	0	0	320	340	0	0	0	0	1	1	5	0	1701	0	0	3.2	60	64
1252	0	1	30	176.7	59.3	18.992	0	0	0	0	0	0	0	0	0	1	13.7	300	18	12	4.2	0	1	88	141	4.3	102	1800	75	0	0	700	257	0	0	0	0	1	1	6	0	1737	0	0	3.1	60	59
1253	0	1	65	172	67.5	22.816	0	0	0	0	0	0	1	0	0	0	12.4	230	38	31	3.8	1	0.8	60	143	3.6	105	1700	100	0	0	650	145	0	0	0	0	1	1	6	0	1773	0	0	2.7	60	58
1254	0	0	68	153.9	72.5	30.61	0	0	0	1	1	1	0	1	1	0	12	253	20	20	3.9	1	0.5	60	143	4	107	2100	100	0	0	1350	290	0	0	0	0	1	1	4	0	1711	0	0	3.2	60	64
1255	0	0	55	153.3	59.1	25.148	0	1	0	0	0	0	0	0	0	0	14.5	260	23	12	3.7	1	0.6	60	137	4	105	1100	100	0	0	680	200	0	0	0	0	1	1	4	0	1751	0	0	2.9	0	63
1256	0	0	57	155.2	51.1	21.215	0	1	0	1	0	0	0	0	0	0	12.1	246	22	14	4.2	0	0.7	86	139	3.8	102	1100	100	0	0	160	215	0	0	0	0	0	0	4	0	1747	0	0	0	0	65
1257	0	0	54	156.3	55.5	22.718	0	1	0	1	0	0	0	0	0	0	12.7	241	18	16	4.8	0	0.7	87	143	3.8	102	1250	50	0	0	150	240	0	0	0	0	1	1	6	0	1737	0	0	3.5	60	67
1258	0	0	68	147.8	50.8	23.255	0	0	0	0	0	0	0	0	0	0	13.2	207	29	22	3.7	1	0.61	90	143	4.1	104	1150	0	0	0	900	328	0	0	0	0	1	1	7	0	581	0	0	3.2	90	76.6667
1259	0	0	73	153	50	21.359	1	1	0	1	1	0	0	0	1	0	11.9	226	20	22	4.4	0	0.9	61	136	3.4	101	1800	100	0	0	1150	295	0	0	0	0	1	1	4	0	1752	0	0	3.4	0	57
1260	0	0	46	168	52	18.424	0	0	0	1	0	0	0	0	0	0	12.9	215	36	22	3.4	1	0.5	60	139	3.9	107	1600	100	0	0	250	220	0	0	0	0	1	1	39	0	1764	0	0	3	60	62
1261	0	0	51	157.8	53.5	21.485	1	0	0	0	0	1	0	0	1	0	11.6	212	13	13	4.1	0	0.53	60	134	4	100	1400	100	0	0	725	240	0	0	0	0	1	1	6	0	1208	0	0	3	60	56.6667
1262	0	1	55	171	58.5	20.006	0	1	0	0	0	0	0	0	0	1	14.5	173	18	17	4.3	0	1.1	69	141	4.2	103	1700	100	0	0	230	315	0	0	0	0	1	1	4	0	1577	0	0	2.8	0	68.3333
1263	0	0	47	155.4	73.35	30.374	1	1	0	0	1	0	0	0	1	1	12.9	346	29	33	4.5	0	0.6	60	135	3.9	99	1150	100	0	0	365	287	0	0	0	0	1	1	6	0	1744	0	0	3.7	60	70
1264	1	0	44	156	70	28.764	0	0	0	0	0	0	0	0	0	1	12	351	15	13	4.3	0	0.5	60	136	3.3	101	1400	100	0	0	470	320	0	0	0	0	1	20	60	0	1774	0	0	2.7	0	58
1265	0	1	35	161.3	76	29.211	0	0	0	0	0	0	1	0	0	1	15.8	285	24	43	4.7	0	0.9	60	141	4.4	103	1900	100	0	0	380	267	0	0	0	0	1	1	5	0	1722	0	0	3.2	60	65
1266	0	0	46	157.5	61.25	24.691	0	0	0	1	0	1	0	1	0	0	12.3	226	30	31	4.3	0	0.6	60	138	4.3	105	1500	300	0	0	1250	192	0	0	0	0	1	1	4	0	1656	0	0	3.6	60	66.6667
1267	1	0	60	158	62	24.8358	0	0	0	0	0	0	0	0	0	0	14.5	189	35	23	4.4	0	0.5	60	136	3.1	101	2100	75	0	0	360	307	0	0	0	0	1	2	14	0	1768	0	0	2.8	0	60
1268	0	1	60	161.7	66.4	25.395	0	0	0	0	0	0	0	0	0	1	13.7	238	23	18	4.2	0	0.9	86	143	4.1	106	2000	50	0	0	1800	248	0	0	0	0	1	1	6	0	1737	0	0	3.1	0	68
1269	0	0	62	136.7	46.6	24.9373	0	1	0	1	0	0	0	0	0	0	13.4	294	18	15	4.2	0	0.7	85	142	3.8	103	1550	50	0	0	270	255	0	0	0	0	1	1	4	0	1522	0	0	3.1	60	61.6667
1270	0	0	62	158.1	51.6	20.644	0	0	0	0	0	0	0	0	0	0	12.5	270	23	11	4.5	0	0.7	85	142	4.3	103	1400	100	0	0	700	230	0	0	0	0	1	1	8	0	1740	0	0	3.2	0	65
1271	0	0	69	143.3	53.9	26.248	0	1	0	0	0	1	0	0	0	0	13.3	263	24	15	4.1	0	0.7	83	141	3.9	99	1100	100	0	0	190	210	0	0	0	0	1	1	6	0	1750	0	0	3.3	0	57
1272	0	1	68	169.1	65	22.731	0	1	0	0	0	0	0	0	1	1	14.1	249	16	14	4.2	0	0.9	84	141	4.6	101	2000	100	0	0	1100	305	0	0	0	0	1	1	5	1	23	1	0	3.4	0	60
1273	1	1	40	176	72	23.2438	0	0	0	1	0	0	0	0	0	0	15.8	167	85	30	4	0	1.3	61	138	7.6	108	2150	0	0	0	500	280	0	0	0	0	1	12	52	0	1761	0	0	4	0	71.6667
1274	1	1	43	164	76	28.257	0	0	0	0	0	0	0	0	0	1	17.2	189	65	40	4.4	0	1	82	139	4.6	104	2500	100	0	0	990	322	0	0	0	0	1	2	10	0	1762	0	0	3.2	60	65
1275	0	0	40	156.8	55.25	22.472	0	0	0	1	0	1	0	0	0	0	10.4	207	18	11	4.1	0	0.7	60	140	3.9	103	1650	100	0	0	370	285	0	0	0	0	1	1	4	0	1718	0	0	3.6	60	70
1276	0	0	42	160	54.9	21.445	0	1	0	0	1	0	0	0	0	0	10.5	163	17	11	3.7	1	0.6	54	138	4.6	107	1300	100	0	0	420	265	0	0	0	0	1	1	5	0	1711	0	1	3.1	38	57
1277	0	0	66	157.7	68.4	27.504	0	1	0	0	1	0	0	0	1	0	13.2	176	28	27	4.5	0	0.8	72	138	3.9	101	1500	100	0	0	500	335	0	0	0	0	1	8	20	0	1732	0	0	3.5	60	63
1278	0	1	32	176	85	27.4406	0	0	0	1	0	0	0	0	0	1	16.5	183	29	23	4.8	0	0.7	60	139	4.2	107	2000	150	0	0	335	195	0	0	0	0	1	1	4	0	1757	0	0	3.9	60	78
1279	0	0	71	156.4	57.45	23.486	0	1	0	1	0	0	0	0	1	0	10.7	269	18	11	3.5	1	0.6	60	144	3.8	106	1600	100	0	0	610	235	0	0	0	0	0	0	4	0	1674	0	0	0	0	72
1280	0	0	50	161.6	52.5	20.104	0	0	0	1	0	0	0	0	0	0	13.6	241	22	17	3.4	1	0.5	60	141	3.7	105	1300	100	0	0	110	243	0	0	0	0	1	1	5	0	1755	0	0	2.6	60	61
1281	1	1	37	175	82	26.7755	0	0	0	1	0	0	0	0	0	1	15.1	276	23	20	4	0	0.7	60	139	4.2	108	1800	200	0	0	430	297	0	0	0	0	1	2	10	0	1754	0	0	3	0	64.6667
1282	0	1	45	167.6	80.65	28.712	0	1	0	1	0	1	0	0	0	1	15	151	78	29	3.8	1	0.9	60	141	4	104	2000	100	0	0	880	308	0	0	0	0	1	1	4	0	1725	0	0	2.9	60	70
1283	1	1	37	170	75	25.9516	0	0	0	0	0	0	0	0	0	1	17.3	257	73	125	4.3	0	0.9	60	138	3.4	107	1900	175	0	0	560	363	0	0	0	0	1	15	46	0	1754	0	0	3.5	0	66.3333
1284	0	0	71	158.4	52.1	20.765	1	1	0	1	0	1	0	0	1	0	12.5	185	18	12	4.1	0	0.85	66	143	3.3	104	1900	100	0	0	810	280	0	0	0	0	1	1	7	0	1256	0	0	3	0	53.3333
1285	0	0	48	155.5	83.5	34.5323	0	0	0	0	0	0	0	0	0	0	12.9	277	22	23	4.1	0	0.7	89	139	4.3	104	2600	100	0	0	1050	455	0	0	0	0	1	1	4	0	1733	0	0	3.2	60	69
1286	0	1	52	174.4	71.5	23.508	0	0	0	0	0	0	0	0	0	1	14.5	278	19	20	4.3	0	0.8	60	141	3.9	107	1650	100	0	0	1000	240	0	0	0	0	1	1	5	0	1739	0	0	3.4	60	63
1287	0	0	45	157	70.5	28.602	0	1	0	1	0	1	0	0	0	0	12	287	19	18	4.2	0	0.6	60	140	4.2	106	1150	100	0	0	380	175	0	0	0	0	0	0	6	0	1730	0	0	0	0	65
1288	0	0	45	160.3	55.6	21.638	0	0	0	0	0	0	0	0	0	0	11.6	208	23	17	4.3	0	0.4	60	139	4.1	105	1850	100	0	0	1700	240	0	0	0	0	0	0	4	0	1716	0	0	0	0	67
1289	0	0	61	150.2	51.4	22.784	0	0	0	0	0	0	0	0	1	0	12.8	228	23	11	4.3	0	0.7	85	141	4.2	105	1800	100	0	0	960	315	0	0	0	0	1	1	7	0	1709	0	0	3	60	60
1290	0	0	53	157.4	90.1	36.3677	0	1	0	0	0	0	1	0	0	0	12.3	288	17	16	4.4	0	0.7	88	140	4.2	102	1200	100	0	0	260	235	0	0	0	0	0	0	5	0	1719	0	0	3.6	60	64
1291	0	1	53	155.8	46.5	19.157	0	1	0	1	1	1	0	1	1	1	12.9	262	26	15	3.7	1	0.8	60	140	4.1	106	1300	250	0	0	500	213	0	0	0	0	1	1	7	0	1647	0	0	3	0	68.3333
1292	1	0	49	155	50	20.8117	0	0	0	0	0	0	0	0	0	0	12.7	258	31	24	3.9	1	0.5	60	140	3.2	107	2550	100	0	0	1130	489	0	0	0	0	1	3	19	0	1748	0	0	2.7	0	56.6667
1293	1	1	51	170	75	25.9516	0	0	0	1	0	0	0	0	0	1	17.1	251	53	50	4.3	0	1	79	140	4.3	103	1500	50	0	0	200	263	0	0	0	0	1	1	12	0	1747	0	0	0	0	68.3333
1294	0	0	62	154.9	70.15	29.236	0	0	0	0	0	0	0	0	0	0	11.7	229	16	13	4.2	0	1	85	140	3.6	105	2000	100	0	0	700	250	0	0	0	0	1	1	4	0	1712	0	0	3.8	60	53
1295	0	1	58	171.6	68.85	23.381	0	0	0	0	0	0	1	0	0	1	14.9	222	25	16	3.9	1	0.9	87	143	4.4	106	2000	100	0	0	860	253	0	0	0	0	0	0	4	0	1718	0	0	2.7	60	63
1296	0	0	68	153.7	62.8	26.583	1	1	0	1	0	0	0	1	1	0	13.8	324	19	13	4.1	0	0.8	71	140	4	108	1400	100	0	0	300	255	0	0	0	0	0	0	4	0	1674	0	0	0	0	66.6667
1297	0	0	55	155.6	63.4	26.186	0	0	0	0	0	0	0	0	0	0	12.5	248	43	68	4.1	0	0.6	60	143	3.7	104	1300	100	0	0	360	235	0	0	0	0	1	1	6	0	1723	0	0	3.1	0	68
1298	0	0	44	163.3	59.1	22.162	0	0	0	0	0	0	0	0	0	0	13.1	261	18	14	4	0	0.7	60	137	3.9	103	1400	100	0	0	230	270	0	0	0	0	1	1	6	0	1730	0	0	3.2	60	70
1299	0	0	45	156.5	74.8	30.54	0	0	0	0	0	0	0	0	0	0	14	263	28	20	4	0	0.77	60	140	4.3	106	1900	100	0	0	880	253	0	0	0	0	1	1	4	0	1676	0	0	3.2	60	70
1300	1	0	51	150	62	27.5556	0	1	0	0	0	0	0	0	0	0	13.3	291	27	21	3.9	1	0.4	60	139	3	100	1600	100	0	0	1055	261	0	0	0	0	1	2	11	0	1745	0	0	3.1	0	58
1301	0	0	58	158.4	57.7	22.997	0	1	0	1	0	1	0	0	0	0	14.2	258	27	20	4.2	0	0.5	60	142	4	106	1200	100	0	0	360	260	0	0	0	0	1	1	6	0	1722	0	0	2.8	60	67
1302	0	0	61	163.5	76.3	28.542	0	0	0	0	0	0	0	0	0	1	13.4	198	12	9	3.8	1	1.09	73	142	4.3	107	2000	380	0	0	1080	260	0	0	0	0	1	1	5	0	1676	0	0	3	60	68
1303	0	1	56	166	69.1	25.076	0	1	0	1	1	0	0	0	0	1	15.1	205	22	30	4.4	0	0.5	60	141	4.3	105	1200	100	0	0	165	258	0	0	0	0	1	1	6	0	1716	0	1	3.2	0	65
1304	0	1	47	169	91	31.862	0	1	0	0	0	0	0	0	0	1	14.7	215	29	34	4	0	0.5	60	143	4.1	108	1300	100	0	0	480	185	0	0	0	0	1	1	6	0	1708	0	1	3.5	60	69
1305	0	0	50	162.3	49.85	18.925	0	0	0	0	0	0	0	0	0	0	12.9	140	25	19	4.2	0	0.7	89	142	4.3	106	1300	100	0	0	520	188	0	0	0	0	1	1	5	0	1723	0	0	3.1	60	70
1306	0	0	48	167	68.25	24.472	0	0	0	0	0	0	0	0	0	0	13.8	162	19	21	4.2	0	0.76	77	142	3.7	104	1600	100	0	0	470	420	0	0	0	0	1	1	5	0	1703	0	0	3	60	63
1307	0	0	40	160.3	58.2	22.6494	0	0	0	0	0	0	0	0	0	0	13.5	224	20	16	3.9	1	0.61	60	138	4.2	104	1700	100	0	0	830	330	0	0	0	0	1	1	6	0	1261	0	0	3.3	60	60
1308	0	1	58	162.7	66.2	25.008	0	1	0	1	1	0	0	0	0	0	14.2	247	31	39	4.4	0	1.1	69	142	4.1	104	1200	100	0	0	230	225	0	0	0	0	1	1	6	0	1723	0	0	3.6	0	69
1309	1	0	47	164	55	20.4491	0	0	0	1	0	0	0	0	0	0	12.9	333	22	15	4.1	0	0.5	60	137	3.9	105	1600	50	0	0	210	204	0	0	0	0	1	3	10	0	1732	0	0	2.6	0	60
1310	0	1	64	169.8	72.6	25.18	0	1	0	1	0	1	0	0	0	1	12.8	100	23	17	3.2	1	1	75	140	3.8	108	1600	350	0	0	830	248	0	0	0	0	1	1	5	0	1635	0	0	3.1	0	65
1311	0	0	55	154.3	62.6	26.293	0	0	0	0	0	0	0	0	1	0	11	197	33	40	4	0	0.5	60	139	3.8	107	2050	100	0	0	1500	275	1	0	0	0	1	1	6	0	1705	0	0	3.4	60	55
1312	0	0	48	164.3	58.12	21.53	0	0	0	0	0	0	0	0	0	0	13.3	243	16	11	4.2	0	0.8	77	143	3.7	107	1900	100	0	0	370	303	0	0	0	0	1	1	7	0	1711	0	0	3.1	60	61
1313	1	0	45	165	62	22.7732	0	0	0	0	0	0	0	0	0	0	14.7	257	47	31	4.4	0	0.5	60	135	3.8	101	3000	100	0	0	1160	358	0	0	0	0	1	4	11	0	1730	0	0	3.1	0	66.6667
1314	0	0	55	167	73	26.1752	0	1	0	1	0	0	0	0	0	0	12.2	211	22	22	4.2	0	0.72	60	142	4.1	107	1450	100	0	0	500	245	0	0	0	0	1	1	12	0	1675	0	0	3.2	60	62
1315	1	0	48	160	51	19.9219	0	0	0	0	0	0	0	0	0	0	12.9	244	24	14	3.6	1	0.5	60	137	3.5	106	1200	50	0	0	300	252	0	0	0	0	1	3	7	0	1729	0	0	2.7	0	56.6667
1316	0	0	33	163	59	22.206	0	0	0	0	0	0	0	0	0	0	13.5	245	13	7	4.2	0	0.7	60	139	3.6	103	1500	0	0	0	1350	215	0	0	0	0	1	1	6	0	1618	0	0	3.3	60	65
1317	1	0	44	156	58	23.833	0	0	0	0	0	0	0	0	0	0	10.9	248	20	19	3.5	1	0.5	60	139	3.5	107	1200	100	0	0	340	211	0	0	0	0	1	1	8	0	1727	0	0	2.8	0	55
1318	0	0	55	154	61.8	26.058	0	1	0	1	0	0	0	0	0	0	12.6	245	27	30	4	0	0.46	60	143	3.9	106	1800	100	0	0	1150	225	0	0	0	0	1	1	5	0	1684	0	0	3.5	60	58
1319	0	1	41	166	83.4	30.266	0	1	0	0	0	0	0	0	0	1	15.2	255	28	57	4.3	0	0.4	60	142	4	105	1600	100	0	0	170	277	0	0	0	0	1	1	7	0	1709	0	1	3.8	60	70
1320	1	0	53	160	50.3	19.6484	0	1	0	1	0	0	0	0	0	0	11.7	192	17	10	3.5	1	0.4	60	145	3.8	117	2500	150	0	0	850	555	1	0	0	0	1	15	46	0	1326	0	0	3.4	0	70
1321	0	1	63	164.1	65.6	24.361	0	0	0	0	0	0	0	0	0	1	13.3	294	24	32	4.1	0	1	75	144	4.5	104	1200	300	0	0	750	215	0	0	0	0	1	1	5	0	1654	0	0	3.1	60	63.3333
1322	0	1	62	167.4	63.25	22.571	0	0	0	0	0	0	0	0	1	1	13.7	164	22	17	4.3	0	0.5	60	135	4.3	100	1100	100	0	0	670	260	0	0	0	0	1	1	5	0	1708	0	1	3	0	59
1323	0	0	65	151.2	64.3	28.126	0	1	1	0	0	0	0	0	0	0	12	198	21	14	3.5	1	0.89	56	141	3.9	102	1400	100	0	0	600	195	0	0	0	0	1	1	4	0	1697	0	0	3.1	56	73
1324	0	1	52	167	71.2	25.53	0	0	0	0	0	0	0	0	0	1	15.1	181	17	13	3.9	1	0.6	78	141	4.9	103	1400	100	0	0	450	263	0	0	0	0	1	1	4	0	1704	0	1	3.1	0	65
1325	0	0	49	152.5	57.5	24.725	0	0	0	0	0	0	0	0	0	0	10	211	49	35	4	0	0.6	60	142	4.1	108	2800	285	0	0	0	310	1	0	0	0	1	1	3	0	1670	0	0	2.9	60	63.3333
1326	0	0	49	153.2	48.2	20.537	0	0	0	0	0	0	0	0	0	0	12.4	249	15	11	4.3	0	0.78	60	141	3.8	103	1700	100	0	0	840	305	0	0	0	0	1	1	6	0	1681	0	0	3.5	60	65
1327	0	0	54	158	60.7	24.315	1	0	0	0	0	0	0	0	0	0	13.5	247	28	24	4.4	0	0.77	75	137	3.8	102	1550	100	0	0	810	255	0	0	0	0	1	1	4	0	1698	0	0	3.4	0	69
1328	0	0	56	155	51	21.228	0	1	0	1	0	0	0	0	0	0	12.6	293	23	11	4	0	0.69	88	143	3.5	106	4500	100	0	0	3130	471	0	0	0	0	1	1	5	0	1334	0	0	2.8	60	53.3333
1329	0	1	45	180	99	30.556	0	1	0	1	0	1	0	0	1	1	14.5	239	22	35	4.2	0	0.7	81	143	4.2		2300	100	0	1	1600	427	0	0	0	0	1	1	8	0	1707	0	0	3.2	60	63
1330	1	0	70	153	54	23.0681	0	0	0	0	0	0	0	0	0	0	15	183	48	42	4.1	0	0.7	83	133	4.1	95	1400	100	0	0	240	269	0	0	0	0	1	6	40	0	1718	0	0	2.9	0	53.3333
1331	0	0	62	157	74	30.022	0	0	0	0	0	0	0	0	0	0	12.4	205	27	23	3.3	1	0.6	60	140	4.3	106	2200	375	0	0	1310	290	0	0	0	0	0	0	5	0	1639	0	0	0	0	63.3333
1332	0	0	62	150.5	57.1	25.209	0	1	0	0	1	0	0	0	0	1	12.9	411	18	13	4	0	0.9	56	141	4.8	103	2500	100	0	0	1300	350	0	0	0	0	1	1	5	0	1697	0	0	2.9	0	62
1333	0	0	33	158.6	46.1	18.327	0	0	0	0	0	0	0	0	0	0	12	209	14	6	4	0	0.6	60	138	3.6	104	2300	50	0	1	310	310	0	0	0	0	1	1	4	0	1585	0	0	3.2	60	53.3333
1334	0	0	50	154.6	55.7	23.304	0	1	0	0	1	0	0	0	0	0	12.6	248	18	14	4.2	0	1.01	76	141	3.7	103	1950	100	0	0	545	340	1	0	0	0	1	1	5	0	1691	0	0	2.9	60	65
1335	1	0	53	160	46	17.9688	0	0	0	0	0	0	0	0	0	0	12.1	299	61	32	4.1	0	0.5	60	141	3.7	107	1000	100	0	0	1100	259	0	0	0	0	1	2	11	0	1714	0	0	3.5	0	56.6667
1336	0	0	52	144.8	42.4	20.222	0	0	0	0	0	0	0	0	0	0	12.5	214	14	12	4.2	0	0.51	60	139	4.6	103	1600	100	0	0	920	290	0	0	0	0	1	1	6	1	173	0	0	2.7	60	60
1337	1	0	69	155	54	22.4766	0	0	0	0	0	0	0	0	0	0	11	229	27	17	3.7	1	0.4	60	135	3.4	103	1300	100	0	0	460	320	0	0	0	0	1	1	11	0	1710	0	1	3.7	0	58
1338	0	0	56	154.2	60.85	25.591	0	1	0	0	1	0	0	0	0	0	12.7	236	19	11	4.2	0	0.69	60	140	3.7	100	900	100	0	0	210	278	0	0	0	0	1	1	4	0	1703	0	0	3.4	0	70
1339	1	0	53	154	62	26.1427	0	0	0	0	0	0	0	0	0	0	11.5	329	19	16	3.4	1	0.5	60	138	4.2	107	1700	150	0	0	300	288	0	0	0	0	1	2	7	0	1709	0	0	2.8	0	66.6667
1340	0	0	47	154.7	55.15	23.044	0	0	0	0	0	0	0	0	0	0	12.7	266	17	14	3.9	1	0.8	77	138	4.2	105	1600	275	0	0	500	225	0	0	0	0	1	1	4	0	1653	0	0	2.7	60	61.6667
1341	0	0	58	155.8	50	20.598	0	0	0	0	0	0	0	0	0	0	12.2	151	25	29	3.9	1	0.53	60	143	3.9	105	1100	0	0	0	200	205	0	0	0	1	1	1	7	0	781	0	0	2.8	60	65
1342	1	0	41	165	57	20.9366	0	0	0	1	0	0	1	0	0	1	13.2	264	29	28	3.8	1	0.5	60	137	3	102	2900	150	0	0	555	364	0	0	0	0	1	20	47	0	1707	0	1	2.9	0	65
1343	0	0	62	154.6	55	23.011	0	0	0	0	0	0	1	1	0	0	11.7	159	21	15	3.6	1	0.4	60	140	4.4	106	1550	250	0	0	700	230	0	0	0	0	1	1	4	0	1660	0	1	3.1	60	71.6667
1344	1	1	59	166	60	21.7738	0	0	0	0	0	0	0	0	0	0	14.7	205	28	27	3.6	1	1	76	137	4.2	107	1750	100	0	0	600	290	0	0	0	0	1	13	25	0	1704	0	0	2.7	0	61.6667
1345	0	1	52	167.7	68.8	24.464	0	1	0	0	0	0	0	0	0	1	15.2	245	30	52	4.2	0	0.57	60	141	4.2	102	1600	175	0	0	800	200	0	0	0	0	1	1	6	0	1680	0	0	3.4	60	75
1346	0	1	42	168	75.2	26.644	0	1	0	0	1	1	0	0	0	1	14	322	29	45	4.4	0	0.58	82	141	5	105	1750	100	0	0	440	260	0	0	0	0	0	0	4	0	1688	0	0	0	0	70
1347	0	0	48	155	68.3	28.429	0	1	0	1	0	0	0	0	0	0	13	289	28	53	4.2	0	0.98	89	140	4.1	107	1400	100	0	0	380	230	0	0	0	0	0	0	4	0	1684	0	0	0	0	62
1348	0	0	60	147	53	24.527	0	0	0	0	0	0	0	0	0	0	13	283	18	19	4.3	0	0.6	60	141	3.9	107	1400	250	0	0	720	230	0	0	0	0	1	1	5	0	1624	0	0	3.1	60	73.3333
1349	0	1	37	167	85	30.478	0	1	0	0	0	0	0	0	0	1	15.4	243	22	36	4.6	0	0.67	84	141	4.1	102	1900	100	0	0	700	230	0	0	0	0	1	1	5	0	1683	0	0	3.4	60	73
1350	1	0	70	145	62	29.4887	0	0	0	1	0	0	1	0	0	1	12.6	272	23	19	3.8	1	0.5	60	140	3.9	109	1700	100	0	0	1500	299	0	0	0	0	1	2	10	0	1699	0	0	2.9	0	56.6667
1351	0	0	49	160	77.65	30.332	0	1	0	0	1	0	0	1	1	0	13.3	197	20	32	4.4	0	0.6	60	139	4.1	103	1950	100	0	0	1300	255	0	0	0	0	1	1	4	0	1593	0	0	3.1	60	63.3333
1352	0	1	68	164.6	66.3	24.471	0	1	0	1	1	0	0	0	0	1	14.3	132	18	17	4.2	0	1.2	60	139	3.8	103	2250	330	0	0	1100	305	0	0	0	0	1	1	4	0	1648	0	0	3.4	60	63.3333
1353	0	0	77	160.1	60.9	23.759	0	0	0	0	0	0	0	0	0	0	15	275	17	15	4.2	0	0.8	70	144	3.9	105	1900	300	0	0	700	330	0	0	0	0	1	1	5	0	1646	0	0	3	0	60
1354	0	1	62	157	71.8	29.129	1	1	0	1	1	0	0	0	0	1	13.7	258	32	41	4.3	0	1.2	61	140	4.7	107	3200	350	0	0	2250	270	0	0	0	0	1	1	7	0	1659	0	0	3.3	0	59.3333
1355	0	0	57	149	66.95	30.156	0	1	0	1	1	0	0	0	0	0	12.9	229	19	17	4.1	0	0.52	60	143	4	105	1300	100	0	0	210	210	0	0	0	0	1	1	6	0	1688	0	0	3.3	60	69
1356	0	0	43	154	60.4	25.468	0	0	0	0	0	0	1	0	0	0	13	268	19	16	4.2	0	0.68	60	142	4.1	103	1800	100	0	0	900	255	0	0	0	0	1	1	4	0	1683	0	0	3.1	60	55
1357	0	0	55	151.5	53.8	23.44	1	1	0	1	1	1	0	1	1	0	13.6	232	45	67	4.4	0	0.8	74	143	3.9	105	1800	270	0	0	1050	257	0	0	0	0	1	1	4	0	1646	0	0	3.3	60	63.3333
1358	0	1	68	170	66.5	23.01	0	0	0	0	0	0	0	0	0	1	12.9	261	25	23	4.2	0	0.9	84	137	4.3	103	2000	330	0	0	620	280	0	0	0	0	1	1	5	0	1660	0	0	3.3	60	56
1359	0	0	50	150.6	47.4	20.899	0	0	0	0	0	0	1	0	0	0	10.8	320	17	17	4	0	0.6	60	142	3.8	105	3800	0	0	0	2720	505	0	0	0	0	1	2	7	0	1658	0	0	3.2	60	65
1360	0	0	65	155.4	66.8	27.661	1	0	0	0	1	0	0	1	1	0	12.5	245	19	20	4.2	0	0.8	72	140	4.1	104	1400	325	0	0	800	265	0	0	0	0	1	1	6	0	1632	0	0	3.1	60	55
1361	0	0	46	166	60.85	22.082	0	0	0	0	0	0	0	0	0	0	13.2	308	14	33	4	0	0.55	60	141	3.8	103	1350	100	0	0	470	248	0	0	0	0	1	1	5	0	1682	0	0	3.1	60	70
1362	0	0	70	145.5	43.9	20.737	0	0	0	0	0	0	0	0	0	0	12.1	254	20	12	4.1	0	0.6	60	140	4.5	102	1900	200	0	0	800	303	0	0	0	0	1	1	6	0	1655	0	0	2.9	60	65
1363	0	1	59	168.3	67.7	23.9012	1	1	0	1	1	0	0	0	0	0	13.9	209	28	30	4.1	0	0.8	60	138	4.2	107	1700	340	0	0	700	323	0	0	0	0	1	1	5	0	1649	0	0	3.5	60	75
1364	0	0	57	150	48.2	21.422	0	0	0	0	1	0	0	0	0	0	13.9	209	20	16	3.5	1	0.66	90	139	4.4	103	2800	0	0	0	1330	300	0	0	0	1	1	1	10	0	408	0	0	3.1	90	55
1365	1	1	58	172	70	23.6614	0	0	0	0	0	0	0	0	0	0	14.6	206	26	17	3.7	1	0.8	60	136	3.7	102	2050	100	0	0	1100	293	0	0	0	0	1	6	13	0	1648	0	0	3	0	70
1366	0	0	55	155	61	25.39	0	1	0	0	0	0	0	0	0	0	11.5	230	25	23	3.5	1	0.5	60	137	3.3	106	1700	300	0	0	1620	250	0	0	0	0	1	1	6	0	1634	0	0	2.7	60	76.6667
1367	0	1	50	170.4	83.7	28.826	0	1	0	0	1	0	0	0	0	1	15	276	27	25	4.2	0	0.97	82	142	4.3	104	3700	0	0	0	2300	275	0	0	0	1	1	1	5	0	253	0	0	3.4	0	61.6667
1368	0	0	52	152.6	59	25.336	0	1	0	1	0	0	0	0	0	0	14	309	18	15	4.3	0	1.23	88	140	4.2	102	1000	100	0	0	180	250	0	0	0	0	1	1	5	0	1675	0	0	3.4	60	61
1369	1	0	85	160	65	25.3906	0	0	0	0	0	0	0	0	0	0	11.9	267	51	17	3.8	1	0.5	60	136	3.7	105	1600	100	0	0	415	273	0	0	0	0	1	1	9	1	39	0	0	3.1	0	53.3333
1370	0	1	35	170	94.4	32.6644	0	0	0	0	0	0	0	0	0	1	15.7	288	20	28	4.3	0	1.1	76	141	4.1	101	2500	450	0	0	1500	325	0	0	0	0	1	1	5	0	1662	0	0	3.7	0	66.6667
1371	0	1	62	161	63.4	24.4589	0	1	0	0	0	0	1	1	0	1	14.9	218	24	24	4.2	0	0.8	60	140	4.6	102	1150	325	0	0	570	240	0	0	0	0	1	1	5	0	1628	0	0	3	60	60
1372	0	0	59	150	56.6	25.156	0	1	0	0	1	0	0	0	1	0	14	232	16	21	4.4	0	0.8	73	139	3.8	99	1600	125	0	0	870	233	0	0	0	0	1	1	5	0	1663	0	0	3.2	0	60
1373	0	1	63	161.8	63.2	24.141	0	0	0	0	0	0	0	0	0	1	9.9	114	19	6	3.5	1	0.86	90	138	4.1	100	1800	0	0	0	1300	300	1	0	0	1	1	1	6	0	248	0	0	2.9	0	61.6667
1374	0	1	53	170.2	69.8	24.096	0	1	0	1	1	1	0	0	1	1	14.9	301	21	25	4	0	0.7	60	142	3.8	103	1900	350	0	0	770	256	0	0	0	0	1	1	4	0	1649	0	0	3.1	60	55
1375	0	1	58	169.7	65.35	22.692	0	0	0	0	0	0	0	0	0	0	14	272	28	48	4.4	0	0.9	87	139	4.5	100	1550	325	0	0	990	315	0	0	0	0	1	1	8	0	1620	0	0	3.2	60	70
1376	0	0	63	154	52.15	21.989	0	1	0	0	1	0	0	0	0	0	13.1	461	22	25	3.7	1	0.5	60	136	4.2	100	1000	100	0	0	450	280	0	0	0	0	1	1	20	0	1653	0	0	3	60	61.6667
1377	0	0	55	152.8	53.3	22.829	0	0	0	0	0	0	1	0	0	0	11.5	272	21	11	4.3	0	0.6	60	140	3.7	103	1100	200	0	0	0	225	0	0	0	0	1	1	6	0	1659	0	0	2.9	60	59.3333
1378	0	0	55	150	61.7	27.422	0	1	0	1	1	0	0	1	0	0	12.4	256	16	20	4.2	0	0.6	60	144	4.7	106	1650	100	0	0	340	375	0	0	0	0	1	1	4	0	1593	0	0	3.2	60	65
1379	0	0	53	148.9	66.9	30.174	0	0	0	1	0	0	0	0	0	0	14.2	260	24	24	4.6	0	0.9	65	145	3.6	104	2000	325	0	0	850	380	0	0	0	0	1	1	6	0	1639	0	0	3	0	65
1380	0	1	68	158.3	54.8	21.868	0	0	0	0	0	0	0	0	0	1	13.7	258	17	9	4	0	0.6	60	132	4.2	97	1800	100	0	0	245	285	0	0	0	0	1	1	5	0	1569	0	0	2.8	60	63.3333
1381	0	0	49	168.8	77.8	27.305	0	1	0	1	1	0	0	0	0	0	12.7	341	22	22	4.3	0	0.7	89	142	4	102	2200	100	0	0	1680	300	0	0	0	0	1	1	6	0	1617	0	0	3.4	60	66.6667
1382	0	0	71	150.3	64.3	28.464	0	1	0	0	0	0	0	0	1	0	13.7	223	30	34	4.4	0	0.7	82	143	4.3	103	1300	325	0	0	650	200	0	0	0	0	1	2	10	0	1638	0	0	3	60	63.3333
1383	0	0	51	156	53.4	21.943	0	1	0	0	1	0	0	0	0	0	14.5	219	17	13	4.2	0	0.5	60	139	3.8	102	2300	250	0	0	1960	328	0	0	0	0	1	1	4	0	1621	0	0	3	60	56.6667
1384	0	0	66	146	55	25.802	0	1	0	0	1	0	0	0	0	0	13.6	306	22	16	4.6	0	0.6	60	137	3.7	101	2100	125	0	0	190	210	0	0	0	0	1	1	6	0	1649	0	0	3.3	60	65
1385	1	0	52	148.7	71.6	32.3811	0	0	0	1	0	0	0	0	0	0	13.6	281	55	42	3.6	1	0.5	60	138	4.2	103	1500	100	0	0	770	313	0	0	0	0	1	1	11	0	1655	0	0	3.2	0	63.3333
1386	0	1	45	166.6	58.65	21.131	0	0	0	0	0	0	0	0	0	1	11.9	342	32	32	3.7	1	0.7	60	142	4.7	103	1700	300	0	0	950	250	0	0	0	0	1	1	5	0	1624	0	0	2.9	60	66.6667
1387	0	0	56	151	58.3	25.569	0	0	0	0	0	0	0	0	0	0	12.6	186	19	10	4.5	0	0.7	87	142	4.5	103	2150	290	0	0	1050	350	0	0	0	0	1	1	7	0	1627	0	0	2.9	60	70
1388	0	0	53	152.6	72	30.919	0	0	0	0	0	0	0	0	0	0	13	319	21	21	4	0	0.5	60	136	3.9	103	2100	100	0	0	700	235	0	0	0	0	1	1	10	0	1619	0	0	3	60	65
1389	1	0	66	142	48	23.8048	0	0	0	0	0	0	0	0	0	0	13.1	317	24	14	4.6	0	0.7	84	140	4.2	104	2600	75	0	0	880	305	0	0	0	0	1	2	8	0	1638	0	0	2.3	0	53.3333
1390	0	0	55	158.8	71.55	28.373	0	1	0	0	0	1	1	0	0	0	13.3	207	16	11	4.5	0	0.9	65	144	4.1	103	1300	350	0	0	810	220	0	0	0	0	1	1	4	0	1618	0	0	3.3	0	68.3333
1391	0	1	71	170	72	24.913	1	1	1	1	0	1	0	1	1	1	14.5	185	17	15	4.4	0	0.88	85	140	4.1	104	1200	0	0	0	250	240	0	0	0	1	1	1	8	0	644	0	0	3	60	58.3333
1392	1	1	68	175	63	20.5714	0	0	0	0	0	0	0	0	0	1	15.4	217	71	28	3.5	1	0.8	60	140	4.1	105	2200	100	0	0	730	297	0	0	0	0	1	3	13	0	1652	0	0	2.7	0	67
1393	0	0	47	158.1	67.8	27.125	0	0	0	0	0	0	0	0	0	0	12.2	320	20	15	3.8	1	0.7	90	137	4.5	106	850	325	0	0	850	255	0	0	0	0	1	1	5	0	1631	0	0	3.2	60	73.3333
1394	0	1	62	165	58.8	21.598	0	0	0	0	0	0	0	0	0	1	13.4	171	26	27	4.3	0	0.9	86	139	4	103	2300	59	0	0	1420	300	0	0	0	0	1	1	6	0	1618	0	0	3.1	0	61.6667
1395	0	1	60	163.2	77.5	29.098	1	1	0	0	1	0	0	0	0	0	15.9	201	20	13	4.4	0	1	76	138	4.1	105	1400	100	0	0	240	265	0	0	0	0	1	1	4	0	1600	0	0	3.1	60	65
1396	0	1	63	174.3	85.7	28.209	0	1	0	1	1	1	0	0	0	1	13	209	48	41	4.1	0	0.73	60	141	3.5	103	2400	100	0	0	4450	385	0	0	0	0	1	2	6	0	1235	0	0	2.7	60	60
1397	0	0	63	146.9	51.2	23.726	0	0	0	0	0	0	0	0	0	0	13.4	267	22	14	3.9	1	0.6	60	140	4	105	2600	75	0	0	950	315	0	0	0	0	1	1	5	0	1582	0	0	2.9	60	58.3333
1398	1	1	59	166	74	26.8544	0	0	0	0	0	0	0	0	0	0	14.8	409	31	20	4.1	0	1.2	62	138	3.6	105	3000	175	0	0	260	345	0	0	0	0	1	5	51	0	1644	0	0	3.3	57	54.6667
1399	1	0	69	150	64	28.4444	0	1	1	1	1	1	0	0	0	0	10.5	193	48	29	3.4	1	0.6	60	137	4.1	102	2300	100	0	0	1080	335	0	0	0	0	1	6	30	0	1635	0	0	2.7	0	56.6667
1400	0	0	46	159.4	57.4	22.591	0	1	0	1	0	1	0	0	0	0	12.6	310	16	18	4.6	0	0.7	60	140	3.9	102	1700	50	0	0	550	245	0	0	0	0	1	1	4	0	1572	0	0	3.1	60	66.6667
1401	0	0	54	153.3	54.7	23.276	0	0	0	0	0	0	0	0	0	0	12.9	268	15	8	3.9	1	0.8	75	139	4.5	107	1400	70	0	0	920	193	0	0	0	0	1	1	4	0	1614	0	0	2.6	0	61.6667
1402	0	1	52	166.5	77.3	27.884	0	0	0	0	0	0	0	0	0	1	9.9	269	16	16	4.2	0	0.9	89	141	4	105	1950	375	0	0	710	263	1	0	0	0	1	1	4	0	1628	0	0	3.2	60	63.3333
1403	0	0	55	156.7	66.5	27.082	0	0	0	0	0	0	0	0	0	0	12.6	201	21	13	4.2	0	0.8	74	141	3.8	102	2200	100	0	0	2100	300	0	0	0	0	0	0	8	0	1495	0	0	3.5	0	71.6667
1404	0	0	43	158	64.8	25.957	0	1	0	1	0	0	0	0	0	0	11.7	133	14	12	3.6	1	0.6	60	140	4	106	2300	100	0	0	1900	235	0	0	0	0	1	1	24	0	1592	0	0	3.2	60	68.3333
1405	0	0	59	162.9	65.4	24.645	0	0	0	0	0	0	0	0	0	0	12.1	313	25	19	4.2	0	0.7	86	142	4.4	105	1700	80	0	0	430	340	0	0	0	0	1	1	4	0	1606	0	0	3.3	60	75
1406	0	0	56	159	76	30.062	0	0	0	0	0	0	0	0	0	0	13.1	266	24	22	3.6	1	0.6	60	140	3.7	108	1600	380	0	0	1600	228	0	0	0	0	1	1	9	0	1619	0	0	2.8	60	70
1407	0	0	61	163.5	53.25	19.92	0	1	0	0	1	0	0	0	0	0	13.3	259	19	12	4.4	0	0.7	85	141	4.4	100	1850	65	0	0	500	300	0	0	0	0	1	1	5	0	1599	0	0	3.2	60	61.6667
1408	0	0	52	156.8	55.3	22.492	0	0	0	1	0	0	0	0	0	0	13.3	201	18	10	4.8	0	0.7	88	143	4.2	105	1000	70	0	0	950	225	0	0	0	0	1	1	5	0	1611	0	0	3.1	0	73.3333
1409	0	1	66	163.8	64.7	24.114	0	0	0	0	0	0	0	0	0	0	15	443	36	32	3.9	1	0.9	84	141	3.9	106	2050	80	0	1	200	287	0	0	0	0	1	1	5	0	1605	0	0	2.9	0	61.6667
1410	0	0	64	160	60	23.438	0	0	0	0	0	0	0	0	0	0	13.7	299	29	25	4.2	0	0.5	60	139	3.7	102	740	300	0	0	740	310	0	0	0	0	1	2	8	0	1626	0	0	3.3	60	66.6667
1411	0	1	36	169.2	71.5	24.975	0	0	0	0	0	0	0	0	0	1	15.2	184	22	41	4.2	0	0.6	60	140	4	108	1250	90	0	0	290	255	0	0	0	0	1	1	4	0	1613	0	0	3.4	60	60
1412	0	0	66	158.7	57.8	22.95	0	1	0	0	0	0	0	0	0	0	12.4	304	26	19	4.4	0	0.6	60	142	3.7	103	1300	75	0	0	260	180	0	0	0	0	1	1	4	0	1607	0	0	3.2	60	65
1413	1	0	37	164	80	29.7442	0	0	0	1	0	0	0	0	0	1	14.8	177	57	49	3	1	0.6	60	138	3.9	109	1000	200	0	0	1000	307	0	0	0	0	1	5	15	0	1624	0	0	2.7	0	73.3333
1414	0	0	62	154.9	64	26.6733	0	0	0	0	0	0	0	0	0	0	13.3	280	25	22	4.1	0	0.5	60	138	4	107	2300	100	0	0	200	325	0	0	0	0	1	1	7	0	1572	0	0	3.2	60	58.3333
1415	0	0	51	155	52.9	22.019	0	1	0	0	1	0	0	0	0	0	13.9	221	17	13	4.1	0	0.6	60	139	4.2	107	1600	100	0	0	290	315	0	0	0	0	1	1	7	0	1579	0	0	3.2	60	75
1416	0	0	49	163.6	58.6	21.894	0	1	0	0	1	0	0	0	1	0	12.3	307	17	20	4.1	0	0.6	60	139	4.6	103	2000	100	0	0	330	247	0	0	0	0	0	0	4	0	1604	0	0	0	0	61.6667
1417	0	0	68	151.1	76.2	33.375	0	1	0	1	0	0	0	0	0	0	14.3	271	17	16	4.2	0	0.9	62	141	3.9	102	1900	100	0	0	1600	215	0	0	0	1	1	1	5	0	1584	0	0	3	60	56.6667
1418	0	0	64	156	64.8	26.627	0	1	0	0	1	0	0	0	0	0	12.4	273	23	21	4	0	0.49	60	140	3.8	105	2600	100	0	0	1250	245	0	0	0	0	1	1	6	0	1352	0	0	2.8	60	63.3333
1419	1	1	50	167	61	21.8724	0	0	0	1	0	0	0	0	0	0	16.1	277	24	25	4.3	0	0.6	60	141	4.1	103	1650	150	0	1	620	260	0	0	0	0	1	1	9	0	1620	0	0	3.3	0	71.6667
1420	0	0	57	157	74.6	30.265	0	1	0	1	0	0	0	0	0	0	13	313	16	13	4.2	0	0.6	60	141	3.9	105	1900	50	0	0	390	360	0	0	0	0	1	1	5	0	1592	0	0	3.2	60	61.6667
1421	0	1	56	171.9	85.7	29.002	1	1	0	1	0	1	0	0	0	0	15.1	182	40	18	4.3	0	0.7	60	136	3.8	101	2400	100	0	0	420	285	0	0	0	0	1	3	7	0	1596	0	0	3.1	60	61.6667
1422	0	0	61	160	66.2	25.859	1	0	0	0	0	0	0	0	0	0	11.8	217	19	21	4	0	0.7	85	140	3.3	106	1400	50	0	0	560	255	0	0	0	0	1	1	4	0	1585	0	0	3.5	60	66.6667
1423	0	0	63	151.1	53.2	23.301	0	0	0	0	0	0	0	0	0	0	12.5	183	20	12	4.2	0	0.6	60	141	4.4	102	1900	50	0	0	910	300	0	0	0	0	1	1	5	0	1597	0	0	2.9	60	61.6667
1424	0	0	49	161.3	82.1	31.555	0	1	0	1	0	0	1	0	0	0	13.4	267	49	93	4.1	0	0.6	60	141	3.8	103	2600	100	0	0	2350	260	0	0	0	0	1	1	5	0	1600	0	0	3.2	60	58.3333
1425	0	0	51	154.1	61	25.688	0	1	0	1	0	0	0	1	0	0	14	252	22	35	4	0	0.8	76	142	4	99	1500	100	0	0	1320	285	0	0	0	0	1	1	6	0	1467	0	0	3.3	60	71.6667
1426	0	0	54	154.4	50.7	21.267	0	0	0	0	0	0	0	0	0	0	12.8	156	21	11	4.1	0	0.8	75	141	3.7	103	1950	50	0	0	440	330	0	0	0	0	1	1	5	0	1564	0	0	3.2	0	65
1427	0	0	61	151	65	28.508	0	1	0	0	1	0	0	0	0	0	13	324	18	19	4.6	0	0.9	64	142	3.9	101	1550	100	0	0	1550	250	0	0	0	0	1	1	5	0	1591	0	0	3.3	0	63.3333
1428	0	0	43	156.6	54.9	22.387	0	0	0	0	0	0	1	0	0	0	13	233	15	11	4.4	0	0.7	60	140	4.1	104	4200	0	0	0	1550	570	0	0	0	0	1	1	6	0	1586	0	0	3.2	60	60
1429	0	1	51	169.5	70	24.365	0	0	1	1	1	0	0	1	1	1	12.9	260	21	23	3.5	1	0.8	60	140	4.1	111	1700	100	0	0	460	295	0	0	0	0	1	1	4	0	1575	0	0	3	60	56.6667
1430	0	1	49	168	84.3	29.868	0	1	0	0	1	0	0	0	1	1	17	272	23	38	4.6	0	1	79	139	4.1	102	1300	100	0	0	220	258	0	0	0	0	1	1	4	0	1578	0	0	3.4	60	56.6667
1431	0	1	66	170.8	77.9	26.703	1	1	1	1	0	0	0	0	1	1	14.5	208	29	23	4.2	0	0.8	60	138	3.9	105	1200	100	0	0	1050	275	0	0	0	0	1	1	5	0	1585	0	0	3.5	60	76.6667
1432	0	0	62	159.7	64.6	25.3293	0	0	0	0	0	0	0	0	0	0	12.4	217	21	17	3.9	1	0.7	85	141	3.7	103	1100	50	0	0	410	245	0	0	0	0	1	1	4	0	1583	0	0	3.1	60	63.3333
1433	0	0	63	151	53	23.245	1	1	0	1	1	0	0	0	0	0	12.7	302	22	20	3.9	1	0.7	85	132	3.7	102	1700	100	0	0	480	235	0	0	0	0	1	1	5	0	1561	0	0	3	60	65
1434	0	1	69	160	66	25.781	0	1	0	1	0	0	0	0	0	0	16	178	21	19	4.2	0	0.94	80	143	4.2	106	3100	50	0	0	1630	435	0	0	0	1	1	2	12	0	445	0	0	2.8	0	70
1435	0	1	47	170.2	78.3	27.03	0	0	0	0	0	0	0	0	0	1	14.2	366	37	43	4.8	0	0.9	60	140	4.9	102	1650	100	0	0	350	325	0	0	0	0	1	1	4	0	1578	0	0	3.4	60	63.3333
1436	0	0	47	156.8	57.2	23.265	0	0	0	0	0	0	0	0	0	0	13.7	225	19	15	4.3	0	0.8	77	141	4.7	104	1600	50	0	0	1220	220	0	0	0	0	1	1	6	0	1597	0	0	3.2	0	70
1437	0	0	71	157.4	60	24.218	0	0	0	1	0	0	0	0	1	0	11.5	170	21	18	4.1	0	0.7	82	140	4	104	2600	100	0	0	1170	277	0	0	0	0	1	1	9	0	1485	0	0	3.2	60	63.3333
1438	0	0	52	150	53	23.556	0	0	0	0	0	0	0	0	0	0	11.7	150	21	11	4	0	0.6	60	141	4.7	105	1700	100	0	0	400	280	0	0	0	0	1	1	6	0	1569	0	0	2.9	60	68.3333
1439	0	1	41	166.8	68.55	24.639	1	0	0	0	0	0	0	0	0	1	16.2	204	23	28	4.5	0	0.7	60	137	3.9	104	2200	100	0	0	920	275	0	0	0	0	1	1	4	0	1558	0	0	3.4	60	68.3333
1440	0	0	64	154.3	69.35	29.128	0	1	0	1	0	0	0	0	0	0	12.8	382	14	10	3.8	1	0.7	84	144	4	106	1300	100	0	0	400	220	0	0	0	0	1	1	6	0	1555	0	0	2.9	0	70
1441	0	0	49	151.6	52.8	22.974	0	1	0	1	0	0	0	0	0	0	13.8	230	18	17	4.5	0	0.7	89	141	4.2	103	1100	100	0	0	240	230	0	0	0	0	1	1	4	0	1568	0	0	3	60	71.6667
1442	0	0	59	153	60	25.631	0	1	0	0	1	0	0	0	0	0	15.2	200	25	33	4.3	0	0.8	73	142	4.2	103	1800	50	0	0	390	350	0	0	0	0	1	1	6	0	1555	0	0	3	0	66.6667
1443	0	1	47	161	66.4	25.616	1	0	0	0	0	0	0	0	0	1	15.9	228	18	29	5	0	0.9	60	138	4	104	1900	50	0	0	520	410	0	0	0	0	1	1	5	0	1565	0	0	3.2	60	63.3333
1444	0	1	53	166.5	74.8	26.982	0	0	0	0	0	0	0	0	0	1	13.6	187	20	20	4.3	0	0.7	60	140	4.4	103	1250	100	0	0	370	265	0	0	0	0	1	1	7	0	1577	0	0	2.9	60	70
1445	0	0	52	162	62	23.6244	0	1	0	0	0	0	0	0	0	0	12.9	175	27	22	4.4	0	0.7	88	140	4	106	1100	100	0	0	700	305	0	0	0	0	1	1	5	0	1564	0	0	3.5	60	70
1446	0	0	61	146.9	45.6	21.131	0	0	0	0	0	0	0	0	0	0	11.8	169	23	11	4.8	0	0.6	60	143	4.3	104	2900	100	0	0	1520	265	0	0	0	0	1	1	6	0	1558	0	0	3.1	60	58.3333
1447	0	0	63	155	72.2	30.052	0	0	0	0	0	0	0	0	0	1	13	191	51	89	4.1	0	0.7	85	142	4	104	1600	100	0	0	200	313	0	0	0	0	0	0	5	0	1557	0	0	3.1	60	73.3333
1448	0	0	64	152.3	60.6	26.126	0	0	0	0	0	0	0	0	0	0	13.9	251	21	32	3.4	1	0.6	60	138	4.1	110	1450	100	0	0	565	257	0	0	0	0	1	1	4	0	1535	0	0	3	60	70
1449	1	1	57	170	68	23.5294	0	0	0	0	0	0	0	0	0	1	13.6	214	23	19	4.1	0	0.62	60	137	4.1	102	1900	100	0	0	650	436	0	0	0	0	1	17	21	0	1246	0	0	2.9	0	66.6667
1450	0	1	59	172.4	74	24.8976	0	0	0	0	0	0	0	0	0	1	13.4	245	22	7	4	0	0.72	60	139	4.3	102	1800	100	0	0	440	305	0	0	0	0	1	1	32	1	1303	0	0	3.1	60	56.6667
1451	0	1	60	168	62.3	22.073	1	1	1	0	1	0	0	0	0	1	14.7	284	28	36	4.4	0	1	76	135	3.5	99	1300	100	0	0	550	252	0	0	0	0	0	0	5	1	475	0	0	3.7	0	63.3333
1452	0	0	61	151.8	54.3	23.564	0	0	0	0	0	0	0	0	0	0	13.5	398	26	40	4.2	0	0.7	85	143	4.8	108	1800	100	0	0	430	245	0	0	0	0	1	1	6	0	1570	0	0	2.9	60	60
1453	0	0	70	151.4	57.7	25.172	0	1	0	0	1	0	0	0	0	0	13.1	205	23	19	4.1	0	0.8	71	140	4.3	102	1300	50	0	0	600	203	0	0	0	0	1	1	7	0	1528	0	0	3.1	60	73.3333
1454	0	0	64	152.3	77.2	33.283	0	1	0	1	0	1	0	0	1	0	14.3	317	32	37	4.5	0	0.8	72	141	4.6	104	1800	100	0	0	280	335	0	0	0	0	1	1	6	0	1555	0	0	3.7	0	63.3333
1455	0	0	65	152.2	57.7	24.908	0	1	0	1	0	1	0	0	0	0	12.8	220	18	15	3.9	1	0.5	60	142	4	104	1700	0	0	0	610	240	0	0	0	0	1	1	4	0	872	0	0	3.3	60	68.3333
1456	0	0	36	160.8	56.6	21.89	0	1	0	0	0	0	0	0	0	0	9.7	272	15	13	4.2	0	0.6	60	138	4	103	1400	100	0	0	200	235	1	0	0	0	1	1	5	0	1561	0	0	3	60	65
1457	0	1	54	171.9	72.3	24.467	1	1	0	1	1	0	0	0	0	1	13.2	279	20	16	4.9	0	1.1	70	142	4.3	104	1750	100	0	0	900	240	0	0	0	0	1	1	5	0	1534	0	0	3.3	0	73.3333
1458	0	0	73	157.2	61.2	24.765	0	1	0	0	0	0	0	1	0	0	13.4	249	30	20	4	0	0.64	90	142	4.5	107	1200	0	0	0	300	250	0	0	0	1	1	1	9	0	364	0	0	3.7	90	65
1459	0	0	37	156.5	51.4	20.9862	0	0	0	0	0	0	0	0	0	0	11.9	293	17	11	4.6	0	0.71	60	140	4.2	103	2000	100	0	0	1340	205	0	0	0	0	1	1	5	0	1200	0	0	3.3	60	58.3333
1460	0	0	55	157	49.3	20.001	0	0	0	0	0	0	0	0	1	0	11.9	255	29	15	4.4	0	0.7	87	142	4.1	103	650	100	0	0	500	240	0	0	0	0	1	1	4	0	1542	0	0	3.1	60	60
1461	0	0	68	152.7	56.5	24.231	0	1	0	1	1	0	0	0	1	0	11.3	273	15	9	4.1	0	0.84	67	143	4.8	107	1900	100	0	0	1100	210	0	0	0	0	1	1	6	0	1353	0	0	3	0	63.3333
1462	1	1	48	170	60	20.7612	0	1	0	1	0	0	0	0	0	1	15.2	265	62	48	4.3	0	0.7	60	134	3.5	102	16770	150	0	0	5650	600	1	1	0	0	1	22	59	1	719	0	1	2	59	62.6667
1463	1	1	40	170	53	18.3391	0	0	0	0	0	0	0	0	0		14.8	270	31	23	5	0	0.7	60	135	3.7	101	3400	100	0	0	1300	343	1	0	0	0	0	1	45	0	1560	0	0	3.1	0	65
1464	1	0	70	168	59	20.9042	0	0	0	0	0	0	0	0	0	0	12.7	190	22	27	3.9	1	0.5	60	138	3.1	107	2250	50	0	0	380	349	1	0	0	0	1	11	14	0	1557	0	0	2.7	0	70
1465	0	0	58	153	55	23.495	0	1	0	1	1	1	0	0	0	0	12.8	246	23	24	4.2	0	0.6	60	143	4.1	102	2000	50	0	0	270	367	0	0	0	0	1	1	7	0	1547	0	0	2.8	60	60
1466	0	0	70	155.5	59.5	24.607	0	0	0	0	0	0	0	0	0	0	11.2	287	17	14	3.5	1	0.71	81	141	3.9	104	1300	0	0	0	240	195	1	0	0	1	1	1	8	0	553	0	0	3.3	0	64
1467	1	0	41	169	58	20.3074	0	0	0	0	0	0	0	0	0	0	13	239	18	12	3.9	1	0.5	60	137	3.4	106	2250	100	0	0	1700	317	0	0	0	0	1	3	12	0	1555	0	1	2.7	0	62
1468	1	0	83	154	45	18.9745	0	1	0	1	0	0	0	0	1	0	10.9	415	37	27	3.3	1	0.8	69	143	3.9	110	800	0	0	0	160	255	1	0	0	0	1	5	17	1	161	0	0	2.6	0	68
1469	0	0	55	153	53.4	22.812	0	1	0	1	0	0	0	0	1	0	14.1	278	27	17	4.3	0	0.8	74	140	4.5	104	1950	100	0	0	810	385	0	0	0	0	1	1	6	0	1428	0	0	3.1	60	68.3333
1470	0	0	64	148	55.7	25.429	0	1	0	0	1	0	0	0	0	0	13.7	254	29	33	4.7	0	0.8	72	144	4.6	104	2450	0	0	0	940	255	0	0	0	0	1	1	6	0	1534	0	0	3.2	0	68.3333
1471	0	1	62	161.4	60.4	23.186	0	0	0	0	0	0	0	0	0	1	13.9	264	21	15	4.3	0	0.8	60	141	3.5	106	800	100	0	0	340	260	0	0	0	0	1	1	5	0	1541	0	0	3.3	60	65
1472	0	0	66	143.8	47.8	23.116	0	1	0	0	1	0	0	0	0	0	13.1	249	21	13	4.3	0	0.6	60	141	4.1	101	1350	50	0	0	440	260	0	0	0	0	1	1	8	0	1537	0	0	3.1	0	65
1473	0	0	59	148.8	59.6	26.918	0	1	0	0	1	0	0	0	0	0	12.7	223	17	16	4	0	0.69	87	140	4.1	108	900	100	0	0	500	173	0	0	0	1	1	1	6	0	1408	0	0	3.4	60	73.3333
1474	0	1	43	170.6	74.6	25.632	0	0	0	0	0	0	0	0	0	0	14.7	191	23	25	4.6	0	0.9	60	142	4.2	105	2500	100	0	0	1500	320	0	0	0	0	1	1	5	0	1523	0	0	3.5	60	68.3333
1475	1	0	26	165	48	17.6309	0	0	0	1	0	0	0	0	0	0	11	304	34	15	4.3	0	0.7	60	136	3.4	105	1400	100	0	0	970	296	0	0	0	0	1	3	20	0	1541	0	0	2.9	0	71.6667
1476	0	0	57	159.9	53.25	20.827	0	1	0	1	0	0	0	0	1	0	10.8	229	19	17	4.3	0	0.7	86	142	4.2	106	1850	100	0	0	1080	195	0	0	0	0	0	0	4	0	1522	0	0	0	0	83.3333
1477	0	1	51	177.8	80.3	25.401	0	0	0	0	0	0	1	0	0	1	15.5	220	22	21	4.2	0	0.8	60	138	4.2	109	2000	100	0	0	1400	220	0	0	0	0	1	1	5	0	1536	0	0	3.3	60	73.3333
1478	0	0	55	147	60.9	28.183	0	1	0	1	1	0	0	1	1	0	13.7	245	37	44	3.3	1	0.55	60	145	4		1250	0	0	0	630	220	0	0	0	1	1	1	6	0	630	0	0	2.6	0	58.3333
1479	0	0	62	154.2	50.7	21.323	0	1	0	0	1	0	0	0	0	0	10.8	239	15	8	3.8	1	0.9	63	145	3.7	106	1350	100	0	0	750	245	0	0	0	0	1	1	5	0	1520	0	0	3.4	0	63.3333
1480	1	0	46	159	72	28.4799	0	0	0	0	0	0	0	0	0	0	11.7	289	28	22	4.2	0	0.4	60	132	4.4	101	2400	100	0	0	1800	290	0	0	0	0	1	2	17	0	1535	0	0	3.2	0	75
1481	0	1	39	167.4	78.85	28.138	0	1	0	0	1	0	0	0	1	0	14.9	293	23	26	4.5	0	1.1	75	140	4.6	104	1750	100	0	0	650	225	0	0	0	0	1	1	4	0	1519	0	0	3.4	0	75
1482	1	1	45	170	62	21.4533	0	0	0	1	0	0	0	0	0	1	16.6	227	45	34	3.9	1	0.8	60	137	3.7	104	4700	100	0	0	1030	487	1	0	0	0	1	37	82	0	1531	0	0	2.5	0	74.6667
1483	0	0	48	150.3	53	23.462	0	0	0	0	0	0	0	0	0	0	12.7	265	21	28	4.4	0	0.5	60	141	4.3	100	1800	100	0	0	380	290	0	0	0	0	1	1	4	0	1508	0	0	3	60	70
1484	0	0	58	152	61.7	26.705	0	0	0	0	0	0	0	0	0	0	13	200	24	21	4.5	0	0.8	74	142	4.1	104	1700	100	0	0	540	285	0	0	0	0	0	0	5	0	1515	0	0	0	0	60
1485	0	0	44	153.5	57.05	24.212	0	1	0	0	1	0	0	0	0	0	11.7	370	17	15	4.5	0	0.69	60	140	3.8	99	1900	100	0	0	1600	333	0	0	0	0	1	1	6	0	1435	0	0	3.3	60	70
1486	0	1	48	177.1	72	22.956	0	0	0	0	0	0	0	0	0	1	14.6	127	54	73	4.2	0	0.9	60	141	4	103	1900	100	0	0	1350	300	0	0	0	0	1	1	4	0	1514	0	0	3.3	60	63.3333
1487	0	0	56	162.8	64.3	24.261	0	1	0	1	0	0	0	0	0	0	12.6	217	20	18	4.2	0	0.8	74	140	4.4	104	2600	100	0	0	1570	520	0	0	0	0	1	2	9	0	1505	0	0	2.9	60	53.3333
1488	0	0	73	153	66.4	28.365	1	1	0	1	1	0	0	0	0	0	13	211	15	25	4	0	0.8	70	136	4.3	111	2400	100	0	0	500	250	0	0	0	0	1	1	9	0	1494	0	0	3	60	58.3333
1489	0	0	67	162.2	73.1	27.785	0	1	0	0	0	0	0	0	0	0	10.9	161	31	25	3.2	1	0.7	83	141	3.4	110	2100	100	0	0	190	355	0	0	0	0	1	1	9	0	1520	0	0	3.1	0	63.3333
1490	0	1	55	166	63	22.8625	0	0	0	0	0	0	0	0	0	1	13.6	331	28	47	4.4	0	1	78	142	4.5	101	1400	100	0	0	250	315	0	0	0	0	1	1	6	0	1516	0	0	3.3	0	58.3333
1491	0	0	65	160	67	26.172	1	1	0	1	1	0	0	0	1	1	14	224	21	25	4.4	0	0.9	63	140	4.1	105	2800	100	0	0	920	340	0	0	0	0	0	0	6	0	1513	0	0	0	0	60
1492	0	0	64	164.8	72.3	26.621	0	1	0	0	1	0	1	0	1	0	11.2	209	32	12	4.9	0	0.9	63	142	3.9	105	4300	100	0	0	2350	293	0	0	0	0	1	5	32	0	1492	0	0	4	60	60
1493	0	0	60	163.9	87.45	32.554	0	1	0	1	1	1	0	1	0	0	11	246	20	44	3.1	1	0.4	60	135	4	102	3700	100	0	0	2300	175	1	0	0	0	1	1	94	0	1473	0	0	2.6	60	61
1494	0	1	51	174	67.2	22.196	0	0	0	0	0	0	0	0	0	1	14.6	178	15	10	4.3	0	0.9	89	139	4.3	104	4700	100	0	0	2500	420	0	0	0	0	1	1	5	0	1508	0	0	3	0	55
1495	0	0	53	151.8	66	28.642	0	1	0	1	1	0	0	0	0	1	11.6	384	14	11	3.6	1	0.55	90	141	4.8	106	1700	0	0	0	580	260	0	0	0	1	1	1	5	0	465	0	0	3.3	90	70
1496	0	1	63	161	69.4	26.774	0	0	0	0	0	0	0	0	1	1	12.9	265	25	36	4.6	0	0.8	60	137	4	106	2800	100	0	0	1570	330	0	0	0	1	1	1	6	0	683	0	0	3.2	60	68.3333
1497	1	0	66	159	60	23.7332	0	0	0	0	0	0	0	0	0	0	14.5	294	28	21	4.3	0	0.5	60	138	3.6	98	1400	75	0	0	800	285	0	0	0	0	1	11	31	0	1518	0	0	2.8	0	63.3333
1498	0	0	64	147.3	48.7	22.445	0	0	0	0	0	0	0	0	0	0	12.2	236	19	12	4.2	0	0.6	60	140	4	103	1100	100	0	0	500	205	0	0	0	0	1	1	5	0	1466	0	0	3	60	58.3333
1499	0	0	51	150.1	55.15	24.478	0	0	0	0	0	0	0	0	0	1	11.6	316	19	15	4	0	0.77	79	141	4.1	103	1800	0	0	0	970	225	0	0	0	1	1	1	7	0	476	0	0	3.1	0	58.3333
1500	0	0	53	155.5	59.5	24.607	0	0	0	1	0	1	0	0	0	0	12.3	246	14	8	3.7	1	0.54	60	140	4.1	105	2250	0	0	0	820	310	1	0	0	1	0	0	9	0	920	0	0	0	0	60
1501	0	0	55	155.3	62.6	25.956	0	0	0	1	0	0	0	0	0	0	13.9	236	17	11	4.6	0	0.8	74	143	4.3	107	1900	100	0	0	260	210	0	0	0	0	1	1	4	0	1499	0	0	3.4	60	56.6667
1502	0	0	59	152.5	59.6	25.628	0	1	0	0	0	1	0	0	0	0	14.5	207	19	17	3.7	1	0.9	64	139	5.3	107	1900	100	0	0	1450	280	0	0	0	0	1	1	9	0	1466	0	0	2.8	0	60
1503	0	1	61	160.2	67	26.107	0	1	0	1	1	0	0	0	0	1	14.4	255	42	35	4.1	0	1	76	141	3.7		1150	100	0	0	500	175	0	0	0	0	1	1	39	0	1456	0	0	3.3	60	56.6667
1504	0	1	42	162.7	67.7	25.575	0	0	0	0	0	0	0	0	0	1	15	235	20	19	4.3	0	1.1	73	139	4.2	102	2000	100	0	0	1350	250	0	0	0	0	0	0	4	0	1471	0	0	3.2	60	61.6667
1505	0	1	62	174	56.5	18.662	0	1	0	1	0	1	0	0	0	1	12.8	318	13	11	4	0	0.8	60	139	3.9	103	1650	100	0	0	960	293	0	0	0	0	1	1	10	0	1480	0	0	3.1	60	62
1506	0	0	41	159	61	24.129	0	0	0	0	0	0	0	0	0	0	11.3	196	13	13	3.8	1	0.8	79	139	4	104	1800	100	0	0	1380	285	0	0	0	0	1	1	6	0	1484	0	0	2.8	60	65
1507	0	1	46	172.2	77.35	26.085	0	1	0	0	0	0	0	0	1	0	16.8	294	24	18	4.3	0	0.91	90	141	3.3	103	2700	50	0	0	1130	285	0	0	0	0	1	1	6	0	1397	0	0	3.2	60	63.3333
1508	0	0	67	153.8	61.9	26.168	0	1	0	1	1	1	0	0	1	0	11.5	221	20	13	3.8	1	0.61	60	138	3.8	103	2400	100	0	0	1250	293	1	0	0	0	1	1	6	0	1380	0	0	2.8	60	56.6667
1509	0	1	71	161	62.5	24.112	0	1	0	0	1	0	0	0	0	0	13.5	293	28	38	4.3	0	0.9	83	140	4.1	105	1600	100	0	0	300	340	0	0	0	0	1	1	5	0	1487	0	1	3.5	54	66.6667
1510	1	0	64	157.7	65	26.1367	0	1	0	0	0	0	0	0	1	0	11.4	181	19	14	4.3	0	0.7	84	143	4	106	2800	100	0	0	1380	446	0	0	0	0	1	1	8	0	1484	0	0	3.2	0	70
1511	0	0	56	151	61	26.753	0	0	0	0	0	0	0	0	0	0	12.3	260	19	17	4.5	0	0.7	87	141	4.1	105	2450	100	0	0	1450	337	0	0	0	0	1	1	8	0	1481	0	0	3.1	60	60
1512	1	1	57	170	60	20.7612	0	0	0	0	0	0	0	0	0		16.7	151	72	57	4.4	0	0.9	87	135	3.7	102	1950	100	0	0	650	305	0	0	0	0	0	1	67	0	1496	0	0	3.1	0	58.3333
1513	0	0	60	152.4	61.75	26.587	0	0	0	0	0	0	0	0	0	0	14.2	219	24	30	4.8	0	0.65	90	138	4.1	101	1300	0	0	0	300	243	0	0	0	0	1	1	6	0	359	0	0	3.2	90	58.3333
1514	0	0	54	152	56.2	24.325	0	0	0	0	0	0	0	0	0	0	12.1	259	22	19	4.5	0	0.5	60	143	3.9	105	1900	100	0	0	420	440	0	0	0	0	1	1	5	0	1459	0	0	3.1	60	58.3333
1515	0	0	55	157.4	63	25.429	0	1	0	1	0	0	0	0	1	1	13.7	276	25	22	4.4	0	0.8	75	141	3.9	105	2000	100	0	0	1150	290	0	0	0	0	1	1	5	0	1487	0	0	3.3	0	61.6667
1516	0	1	75	152	57	24.671	0	0	0	0	0	0	0	0	0	1	13.9	205	23	20	4.5	0	0.83	60	142	4.3	101	1300	100	0	0	270	245	0	0	0	0	1	1	5	0	1449	0	0	3.7	0	65
1517	1	0	43	152	53	22.9398	0	0	0	0	0	0	0	0	0	0	12.8	405	26	14	4.1	0	0.6	60	136	4.2	105	1400	100	0	0	550	251	0	0	0	0	1	3	19	0	1491	0	0	2.9	0	64.6667
1518	0	0	64	151.9	66.7	28.907	0	1	0	1	1	0	0	0	0	0	13.4	146	33	31	3.8	1	0.79	79	143	3.8	107	1800	0	0	0	340	230	0	0	0	0	1	1	6	0	529	0	0	3	0	60
1519	0	0	54	151.4	52.2	22.773	0	1	0	0	0	0	0	0	0	0	12	232	15	8	4.1	0	0.7	87	143	4.2	106	1300	100	0	0	600	232	0	0	0	0	1	1	6	0	1478	0	0	3	60	75
1520	0	0	41	159.8	55.8	21.851	0	0	0	0	0	0	1	0	0	0	12.7	223	17	12	4.2	0	0.8	79	140	3.7	106	900	100	0	0	650	190	0	0	0	0	1	1	6	0	1471	0	0	3.4	60	76.6667
1521	1	0	65	154.3	50	21.0009	0	1	0	1	1	0	0	1	1	0	13.1	265	18	20	4.7	0	0.63	60	144	4.3	102	2500	100	0	0	1400	339	0	0	0	0	0	1	11	0	619	0	0	3.8	0	70
1522	0	0	65	157	57.6	23.368	0	1	0	1	1	0	0	0	0	0	13.2	273	40	47	3.9	1	0.44	60	139	3.7	102	2400	0	0	0	1080	450	0	0	0	0	1	2	9	0	1309	0	0	2.9	60	56.6667
1523	0	0	67	152.8	61	26.127	0	1	0	1	0	0	0	0	0	0	13.9	240	23	17	4.1	0	0.5	60	141	3.7	104	1200	100	0	0	540	240	0	0	0	0	1	1	5	0	1460	0	0	3.1	60	55
1524	0	0	70	144	53	25.559	1	1	1	1	0	1	0	1	1	0	13.3	244	16	17	4.3	0	0.51	60	137	4.3	105	2000	50	0	0	850	295	0	0	0	0	1	1	6	0	1418	0	0	3.2	60	53.3333
1525	1	1	41	174	102	33.6901	0	0	0	0	0	0	0	0	0	1	18.8	224	33	38	4.5	0	0.8	60	142	4.9	104	1700	100	0	0	460	279	0	0	0	0	1	2	18	0	1481	0	0	3.3	0	75
1526	0	0	54	157.2	53.55	21.67	0	0	0	0	0	0	0	0	0	1	11.4	210	13	9	3.2	1	0.7	87	140	4.1	109	1300	50	0	0	800	217	0	0	0	0	1	1	6	0	1463	0	0	3	60	60
1527	0	0	62	148.2	50	22.765	0	1	0	1	0	0	0	0	0	0	13.4	280	20	16	4	0	0.5	60	138	3.9	106	1600	100	0	0	600	225	0	0	0	0	1	1	5	0	1430	0	0	2.9	60	55
1528	0	0	52	158.7	49.5	19.654	0	0	0	0	0	0	1	0	1	1	12.4	185	30	29	4.7	0	0.53	60	143	3.9	107	1100	100	0	0	700	185	0	0	0	0	1	1	7	1	742	0	0	3.5	60	65
1529	0	0	51	156.5	71.15	29.05	0	0	0	0	1	0	0	1	0	0	11.7	274	26	24	4	0	0.7	88	138	3.9	105	1400	100	0	0	630	210	0	0	0	0	1	1	4	0	1453	0	0	3	60	65
1530	0	1	56	164	73	27.142	0	0	0	0	0	0	0	0	0	0	14.8	228	28	27	4.4	0	0.9	87	138	3.9	103	1400	100	0	0	460	221	0	0	0	0	1	1	5	0	1423	0	0	3.3	60	61.6667
1531	0	0	38	157.8	48	19.2765	0	0	0	0	0	0	1	0	0	0	11.9	194	14	13	4.2	0	0.5	60	141	3.8	105	1300	100	0	0	350	255	1	0	0	0	1	1	7	0	1449	0	0	2.6	60	60
1532	0	0	54	150.9	58.15	25.537	0	1	0	1	1	1	0	1	0	0	11.8	253	21	32	3	1	0.5	60	140	3.2	112	2300	100	0	0	350	275	0	0	0	0	1	1	6	0	1423	0	0	2.9	60	65
1533	1	0	64	162	53	20.1951	0	0	0	1	0	0	0	0	0	0	13.1	220	41	15	4.1	0	0.7	84	140	3.6	102	1700	100	0	0	780	274	0	0	0	0	1	5	47	0	1453	0	0	2.8	0	53.3333
1534	0	1	49	174	81.1	26.787	0	1	0	0	1	0	0	0	1	1	15.3	304	26	64	4	0	1.14	68	141	3.6	104	1600	100	0	0	550	270	0	0	0	0	1	1	6	0	1430	0	0	3.4	0	60
1535	0	0	37	160.3	47.1	18.33	0	0	0	0	0	0	0	0	0	1	13.6	319	15	8	4.1	0	0.74	88	137	4.9	106	1200	50	0	0	200	213	0	0	0	0	1	1	6	0	1407	0	0	2.9	60	68.3333
1536	0	0	52	160	75	29.297	0	0	0	0	0	0	0	0	1	0	12.7	222	23	35	4.6	0	0.81	74	143	4	104	3000	100	0	0	1050	353	0	0	0	0	1	1	7	0	1436	0	0	2.7	60	61.6667
1537	0	0	62	155	43	17.898	0	1	0	1	1	0	0	0	0	0	11.9	162	30	23	4	0	0.57	60	139	4.1	105	1900	100	0	0	1180	325	0	0	0	0	1	1	9	0	1386	0	0	2.9	60	56.6667
1538	0	0	76	150	43	19.1111	0	0	0	0	0	0	0	0	0	0	13.8	322	24	11	4.3	0	0.53	60	136	4	101	1200	100	0	0	200	205	0	0	0	0	1	1	5	0	1435	0	0	3	60	63.3333
1539	0	0	71	139	55	28.466	0	1	0	0	0	0	0	0	0	0	13.4	145	27	39	4.4	0	1.01	54	142	3.5	103	1500	100	0	0	700	230	0	0	0	0	1	1	7	0	1250	0	0	3.4	0	71.6667
1540	0	0	62	148	63.8	29.127	0	1	0	0	1	0	1	0	1	0	13.6	209	32	56	4.5	0	0.75	78	143	4.7	101	1800	100	0	0	1130	225	0	0	0	0	1	1	6	0	1365	0	0	2.9	60	61.6667
1541	0	1	60	166	76	27.58	0	1	0	1	0	1	0	1	1	0	13.5	118	24	15	3.7	1	0.69	60	142	3.1	107	1900	100	0	0	440	270	0	0	0	0	1	1	7	0	1382	0	0	3.2	60	66.6667
1542	0	1	54	175	62	20.245	0	0	0	0	0	0	0	0	0	1	13.4	253	21	20	4.1	0	0.69	60	140	4.4	103	1100	100	0	0	150	285	0	0	0	0	1	1	12	1	630	0	0	3.2	60	68.3333
1543	0	0	54	150.2	72.2	32.003	1	1	0	1	0	0	0	0	1	0	11.7	396	22	19	4.3	0	1.11	51	140	3.8	99	2700	100	0	0	725	425	0	0	0	0	1	1	7	0	1414	0	0	3.1	0	65
1544	0	0	60	147.7	65.2	29.887	0	1	0	0	1	0	0	0	0	0	13.1	189	19	16	4.6	0	0.76	78	144	4	105	1700	100	0	0	1150	215	0	0	0	0	1	1	6	0	1402	0	0	2.7	60	58.3333
1545	0	0	56	147.8	60.8	27.833	0	1	0	1	0	0	0	0	0	0	12.7	289	50	85	4.4	0	0.57	60	144	3.4	101	3800	100	0	0	1730	445	0	0	0	0	1	1	7	0	1411	0	0	3.4	60	60
1546	0	1	45	164	62	23.0518	0	1	0	1	1	0	0	0	0	1	14.3	300	16	13	4.1	0	0.92	89	136	4	103	2200	100	0	0	260	270	0	0	0	0	1	1	10	0	1427	0	0	2.8	60	78.3333
1547	0	0	60	159.7	58.9	23.094	0	1	0	1	0	0	0	0	0	0	12.7	298	14	9	4.2	0	0.62	60	145	3.9	104	2400	100	0	0	1800	240	0	0	0	0	1	1	6	0	1344	0	0	3.3	60	55
1548	0	0	62	152	50.3	21.771	0	0	0	0	0	0	0	0	0	0	12.7	303	21	15	4.5	0	0.64	60	139	4.5	101	2200	100	0	0	1550	220	0	0	0	0	1	1	5	0	1409	0	0	3.7	60	63.3333
1549	1	1	37	173	93	31.0735	0	0	0	0	0	0	0	0	0	0	9.1	109	25	34	4.6	0	0.76	60	138	3.6	101	6700	100	0	0	2700	367	0	0	0	0	1	3	19	0	1421	0	0	3	0	56.6667
1550	0	1	72	162	60.7	23.129	0	1	0	1	0	0	0	0	1	0	14.3	267	24	20	5.1	0	0.75	60	145	4.5	104	2200	100	0	0	1150	240	0	0	0	0	1	1	7	1	1164	0	0	3.2	60	58.3333
1551	0	0	44	153.6	47.7	20.218	0	0	0	0	0	0	0	0	0	0	10.1	306	21	12	4.6	0	0.76	83	143	4.3	105	2000	100	0	0	670	290	0	0	0	0	1	1	7	0	1402	0	0	3.2	60	58.3333
1552	0	1	51	163.1	65.7	24.698	0	0	0	0	0	0	0	0	0	0	15.4	261	21	17	4.3	0	0.97	82	141	3.7	101	1800	100	0	0	550	230	0	0	0	0	1	1	5	0	1404	0	0	3	0	68.3333
1553	0	0	51	160	58	22.656	0	0	0	0	0	0	0	0	0	0	13.4	242	22	16	4.2	0	0.51	60	143	3.8	103	2100	100	0	0	1350	375	0	0	0	0	1	1	11	0	1402	0	0	3.1	60	63.3333
1554	0	1	56	173	62	20.7157	0	1	0	0	0	0	0	0	1	1	13.1	303	25	14	3.6	1	0.82	60	136	3.7	107	1400	100	0	0	710	225	0	0	0	0	1	1	8	0	1390	0	0	3	60	65
1555	0	0	45	154	58.6	24.709	0	0	0	0	0	0	0	0	0	0	13.8	222	20	21	4	0	0.62	60	139	4.3	106	1700	50	0	0	340	281	0	0	0	0	1	1	5	0	1397	0	0	2.9	60	61.6667
1556	0	0	69	156.7	64	26.064	0	1	0	0	0	1	0	0	0	0	11.2	234	25	19	3.3	1	0.62	60	141	3.9	108	3100	100	0	0	2420	450	0	0	0	0	1	1	6	0	1376	0	0	2.7	60	66.6667
1557	0	0	62	152	61.5	26.619	1	1	0	1	0	0	0	0	0	0	14.1	250	43	39	4	0	0.68	88	140	3.1	100	1800	50	0	0	320	232	0	0	0	0	1	1	6	0	1395	0	0	3	60	63.3333
1558	1	0	60	152	50	21.6413	0	1	0	1	0	0	0	0	0	0	13.8	212	27	29	3.5	1	0.37	60	136	3.2	106	2700	100	0	0	350	421	0	0	0	0	1	35	72	0	1408	0	0	2.9	0	68.3333
1559	0	1	70	159.6	61.6	24.183	0	1	0	1	1	0	0	0	1	1	11.7	211	22	21	4.3	0	0.77	60	142	4.2	107	2400	100	0	0	610	300	0	0	0	0	1	1	6	0	1383	0	0	3.1	0	63.3333
1560	0	0	62	155.2	63.3	26.28	0	1	0	0	1	0	0	0	1	0	12.8	279	25	19	4.4	0	0.86	67	142	3.7	99	1600	100	0	0	830	210	0	0	0	0	1	1	6	0	1332	0	0	3	60	63.3333
1561	0	0	62	150.3	65.8	29.128	0	0	0	0	0	0	0	0	0	0	13.2	275	17	20	3.7	1	0.81	72	141	4.4	104	2300	100	0	0	1800	265	0	0	0	0	1	1	6	0	1389	0	0	2.7	0	63.3333
1562	1	1	41	167	72	25.8166	0	0	0	1	0	0	0	0	0	1	16.7	192	18	29	4.6	0	0.79	60	137	4.5	100	3100	150	0	0	1650	401	0	0	0	0	1	7	20	0	1406	0	0	2.9	0	60
1563	0	0	49	168.8	76.9	26.989	0	1	0	0	1	0	0	0	1	0	13.4	260	30	38	4.6	0	0.7	89	142	4	103	1350	200	0	0	405	315	0	0	0	0	1	1	6	0	1325	0	0	3.4	60	60
1564	0	0	71	149	58	26.125	0	0	0	0	0	0	1	0	1	0	12.5	192	27	13	4.5	0	0.79	72	142	4	102	1700	100	0	0	1010	230	0	0	0	0	1	1	6	0	1379	0	0	3.4	0	61.6667
1565	0	0	75	158.1	64.8	25.925	1	1	1	1	1	0	0	1	1	0	12.3	172	22	16	4.1	0	0.63	60	140	4.2	102	2100	100	0	0	270	280	0	0	0	0	0	0	5	0	1261	0	0	2.8	60	60
1566	0	0	36	150.2	51.9	23.005	0	0	0	0	0	0	0	0	0	0	13	260	14	14	4.8	0	0.66	60	142	4.4	102	1400	100	0	0	420	240	0	0	0	0	1	1	5	0	1372	0	0	3.1	60	55
1567	0	1	46	180.2	87.1	26.823	0	0	0	0	0	1	0	0	1	1	14.7	166	27	20	4.5	0	1.02	79	143	4.3	103	2150	100	0	0	1630	270	0	0	0	0	1	1	6	0	1374	0	0	3.2	60	78.3333
1568	0	0	50	156	49.3	20.2581	0	1	0	1	0	0	0	0	0	0	12.1	254	22	48	3.3	1	0.41	60	137	3.4	108	900	100	0	0	600	180	0	0	0	0	1	15	27	0	1388	0	0	2.9	60	63.3333
1569	0	0	46	159.1	59.6	23.545	0	1	0	1	0	0	0	0	0	0	15.3	346	20	25	4.3	0	0.66	90	141	4.6	103	1700	0	0	0	100	377	0	0	0	0	1	5	20	0	540	0	0	2.9	90	58.3333
1570	0	0	51	152	54	23.373	0	0	0	0	0	0	0	0	0	0	13.7	384	17	12	4.2	0	0.54	60	140	4.4	104	1500	100	0	0	730	295	0	0	0	0	1	1	5	0	1362	0	0	0	0	61.6667
1571	0	0	49	166.5	61	22.004	0	0	0	0	0	0	0	0	0	0	12	304	16	14	4.2	0	0.54	60	142	4	103	1700	100	0	0	1250	265	0	0	0	0	1	1	6	0	1360	0	0	3.2	60	63.3333
1572	0	1	53	169	73.4	25.699	0	0	0	0	0	0	0	0	0	0	13.6	220	25	28	4.2	0	0.85	60	142	4.3	105	1900	100	0	0	880	272	0	0	0	0	1	1	4	0	1250	0	0	3.1	60	58.3333
1573	0	1	49	180.4	95.2	29.253	0	0	0	0	0	0	0	0	1	1	16.4	313	30	62	4.8	0	0.81	60	141	3.9	103	2300	100	0	0	970	310	0	0	0	0	0	0	6	0	1360	0	0	0	0	63.3333
1574	0	1	48	170	61	21.107	0	0	0	0	0	0	0	0	0	0	14.9	388	19	13	4.2	0	0.82	90	142	4.6	103	700	0	0	0	45	220	0	0	0	1	1	1	6	0	476	0	0	3.1	90	68.3333
1575	0	1	60	163.5	70.9	26.522	1	1	0	1	1	0	0	0	0	1	15.8	489	23	57	4.1	0	0.97	79	138	4.3	99	2100	100	0	0	245	325	0	0	0	0	1	1	6	0	1365	0	0	3.4	0	65
1576	0	0	69	154	50.2	21.167	0	1	0	0	1	0	0	0	1	0	14.3	388	21	14	4.8	0	0.67	87	144	4.1	100	1900	100	0	0	1350	295	0	0	0	0	1	1	7	0	1373	0	0	3	0	60
1577	0	0	33	160.6	67.7	26.248	0	0	0	1	0	0	0	0	0	0	13.5	190	26	21	4.3	0	0.49	60	139	4	103	3050	100	0	0	2300	420	0	0	0	0	1	1	6	0	1380	0	0	2.9	60	56.6667
1578	0	0	68	157	50	20.285	0	1	0	0	0	0	0	0	0	0	13.1	272	20	14	4.4	0	0.49	60	139	3.7	105	1150	100	0	0	680	295	0	0	0	0	1	1	7	0	1367	0	0	3.7	60	58.3333
1579	0	0	61	148.6	54.8	24.817	0	0	0	0	0	0	0	0	1	0	13.5	295	32	44	4.2	0	0.71	84	139	3.7	100	1000	100	0	0	160	240	0	0	0	0	1	1	6	0	1369	0	0	3.2	60	66.6667
1580	0	0	50	157	56	22.719	0	1	0	1	0	0	0	0	1	1	15.1	316	16	25	4.4	0	0.39	60	140	4.3	101	4300	100	0	0	1640	537	0	0	0	0	1	3	32	0	1324	0	0	3.1	60	58.3333
1581	0	1	56	174	67	22.13	1	0	0	1	0	1	0	0	0	1	13.8	214	30	45	4.5	0	0.83	60	142	3.8	100	3300	100	0	0	1130	580	0	0	0	0	1	2	10	0	1138	0	0	3.2	60	65
1582	0	0	54	155	70	29.136	0	1	0	1	0	0	0	0	0	0	14.5	340	23	25	4.7	0	0.64	60	140	3.9	105	2100	100	0	0	950	213	0	0	0	0	1	1	6	0	1344	0	0	3.3	60	65
1583	0	0	66	154	73	30.781	0	1	0	0	0	1	0	0	1	0	12.9	302	38	38	4.4	0	0.7	84	145	3.9	105	1300	100	0	0	1950	217	0	0	0	0	1	1	6	0	1346	0	0	3.2	60	63.3333
1584	0	0	65	154.1	50.6	21.308	1	0	0	0	0	0	0	0	0	0	13.1	261	18	13	4.1	0	0.66	90	139	4.2	106	3000	100	0	0	650	250	0	0	0	0	1	1	5	0	1341	0	0	3.1	60	58.3333
1585	0	0	36	157.5	52.7	21.245	0	0	0	0	1	0	0	0	1	0	12	228	22	21	3.9	1	0.59	60	140	3.5	106	1400	100	0	0	650	280	0	0	0	0	1	1	6	0	1270	0	0	3.4	60	63.3333
1586	0	1	40	177.8	80.25	25.385	0	0	0	1	0	0	0	0	0	1	13.6	225	20	27	4.2	0	0.87	60	143	3.8	114	4400	100	0	0	2390	295	0	0	0	0	1	1	7	0	1323	0	0	3.3	60	61.6667
1587	0	0	54	149	45.2	20.359	1	1	0	1	0	0	0	1	1	0	11.6	240	24	17	4.1	0	0.54	60	136	3.7	104	1800	100	0	0	740	280	0	0	0	0	1	1	6	0	1292	0	0	3.2	60	60
1588	0	0	62	157.1	60	24.311	0	0	0	0	0	0	0	0	0	0	12.8	134	20	14	4.1	0	0.7	85	141	4	107	1300	100	0	0	1650	255	0	0	0	0	1	1	6	0	1162	0	0	3.2	60	63.3333
1589	0	1	56	163.2	81.7	30.675	0	1	0	1	1	0	0	0	1	1	14.7	212	29	30	4.5	0	0.93	84	141	3.8	100	3350	100	0	0	1460	315	0	0	0	0	1	1	6	0	1339	0	0	3.1	60	61.6667
1590	0	1	50	165	82.3	30.23	0	1	0	1	1	0	0	0	0	1	13.5	253	20	22	4.2	0	0.71	60	141	3.7	105	1950	100	0	0	750	270	0	0	0	0	1	1	6	0	1323	0	0	3.4	60	53.3333
1591	0	1	52	171.1	75	25.619	1	0	0	0	0	0	0	0	1	1	15	195	19	28	4.3	0	0.74	60	141	3.8	104	2400	100	0	0	720	255	0	0	0	0	1	1	6	0	1302	0	0	3	60	63.3333
1592	0	0	60	151	57.6	25.262	0	1	0	1	0	0	0	0	0	0	12.9	204	25	27	4.5	0	0.65	60	141	3.9	104	2000	100	0	0	280	210	0	0	0	0	1	1	6	0	1337	0	0	3.1	60	58.3333
1593	0	0	67	153.6	57.7	24.456	0	0	0	0	0	0	0	0	0	0	12.7	232	20	17	4.2	0	0.6	60	140	4.1	101	1900	100	0	0	970	274	0	0	0	0	1	1	7	0	1341	0	0	3.4	60	68.3333
1594	0	0	46	164	63.7	23.684	0	0	0	0	0	0	0	0	0	0	13.2	185	14	12	3.8	1	0.6	90	142	4.2	105	1300	75	0	0	930	260	0	0	0	1	1	1	6	0	463	0	0	3	90	61.6667
1595	0	0	35	153	58.5	24.99	0	1	0	1	1	0	0	0	0	0	14.7	240	19	15	4.4	0	0.65	60	138	4.2	97	1200	100	0	0	240	330	0	0	0	0	1	1	6	0	1337	0	0	2.8	60	78.3333
1596	0	1	47	170.6	62.9	21.612	0	0	0	0	0	0	0	0	1	1	16.2	320	17	26	4.7	0	0.9	60	141	4.2	102	1400	100	0	0	400	230	0	0	0	0	1	1	7	0	1334	0	0	3.4	0	63.3333
1597	0	1	58	173.2	70.8	23.601	0	0	0	0	0	0	0	0	1	1	15.7	138	23	16	4.2	0	0.87	60	142	4.1	103	1100	100	0	0	450	245	0	0	0	0	1	1	6	0	1303	0	0	3.4	60	61.6667
1598	0	0	70	129.3	47.9	28.651	0	1	0	0	1	0	1	0	0	0	12.3	119	19	16	3.6	1	0.51	60	141	4.1	107	1300	100	0	0	550	285	0	0	0	1	1	3	12	0	1306	0	0	2.9	60	61.3333
1599	0	0	63	162.3	61	23.158	0	1	0	1	0	0	0	1	0	0	12.3	264	22	28	4	0	0.77	76	142	3.9	106	2350	50	0	0	1180	240	0	0	0	1	1	1	6	0	1117	0	0	3.3	0	56.6667
1600	0	1	44	167.2	70.3	25.147	0	0	0	0	0	0	0	0	0	0	13.5	238	16	15	4.5	0	0.98	83	138	4	105	2300	100	0	0	1370	280	0	0	0	0	1	1	6	0	1299	0	0	2.8	60	65
1601	0	0	69	150	57.95	25.756	0	1	0	1	0	0	1	0	1	0	13.4	309	36	31	4.4	0	0.89	63	142	4.5	101	1400	100	0	0	450	195	0	0	0	0	1	1	6	0	1304	0	0	3.1	60	55
1602	0	0	64	156.5	63	25.722	0	0	0	1	0	1	0	1	1	0	11.4	219	52	106	4.3	0	0.61	60	143	4	105	2750	100	0	0	1550	408	0	0	0	0	1	1	6	0	1131	0	0	3.5	60	65
1603	0	0	70	148.2	48.9	22.264	1	1	0	0	1	0	0	0	1	0	11.6	285	24	25	4.3	0	0.92	61	140	4.5	101	2800	100	0	0	1550	320	0	0	0	0	1	7	18	0	1291	0	0	2.8	50	64
1604	0	1	61	160	68.1	26.602	0	1	0	1	0	0	0	0	0	1	15.7	250	15	15	4.2	0	0.86	60	141	4.4	103	2600	100	0	0	1410	325	0	0	0	0	1	2	6	0	1310	0	0	3.2	60	55
1605	0	1	54	170.7	66.65	22.874	0	0	0	0	0	0	0	0	0	1	14.7	254	22	19	4.2	0	1.01	77	141	4.1	103	2400	100	0	0	1300	245	0	0	0	0	1	1	7	0	1260	0	0	3.2	60	60
1606	0	0	44	150	46	20.444	0	0	0	0	0	0	0	0	1	0	14.1	190	14	14	4.4	0	0.76	83	141	3.6	104	1600	100	0	0	250	185	0	0	0	0	1	1	6	0	1281	0	0	2.5	60	63.3333
1607	0	0	52	159	61.9	24.485	0	0	0	0	0	0	0	0	0	0	13.5	204	23	30	4.1	0	0.72	85	141	4.5	102	1700	100	0	0	830	332	0	0	0	0	1	1	5	0	1277	0	0	3.1	60	71.6667
1608	1	1	46	170	58	20.0692	0	0	0	1	0	0	0	0	0	1	13.7	254	27	19	4.1	0	0.91	90	138	3	104	2100	100	0	0	900	334	0	0	0	0	1	11	47	0	1328	0	0	2.6	0	56.6667
1609	0	0	73	150.2	47.7	21.144	0	1	0	1	0	0	0	0	0	0	13.6	227	22	11	4.4	0	0.84	66	144	3.8	102	2500	100	0	0	1750	280	0	0	0	0	1	1	7	0	1270	0	0	3.3	60	58.3333
1610	0	0	52	161.5	56.75	21.758	0	0	0	0	0	0	0	0	0	0	13	240	18	12	4.2	0	0.66	60	141	3.8	101	2100	100	0	0	1230	330	0	0	0	0	1	1	7	0	1298	0	0	3.2	60	63.3333
1611	1	0	56	150	52	23.1111	0	1	0	1	0	0	0	0	0	0	9.9	303	16	13	4	0	0.35	60	138	3.6	107	4600	100	0	0	1900	588	1	0	0	0	1	5	10	0	1316	0	0	3.3	0	51.6667
1612	0	0	71	146.6	51.2	23.823	0	0	0	0	0	0	0	0	0	0	14.1	244	20	14	4.5	0	0.65	90	143	3.8	105	1400	0	0	0	1000	210	0	0	0	0	1	1	6	0	1281	0	0	2.8	60	61.6667
1613	0	0	60	155.1	52.2	21.699	0	0	0	0	0	0	0	0	0	0	13.5	237	19	14	4.4	0	0.81	72	139	4.2	101	1900	100	0	0	1500	266	0	0	0	0	1	1	6	0	1309	0	0	3.3	60	55
1614	0	1	61	170	81.2	28.097	0	0	0	0	0	0	0	0	0	1	16.6	206	30	34	4.3	0	0.9	86	140	4.4	103	2600	100	0	0	1450	230	0	0	0	0	1	1	5	0	1225	0	0	3.2	60	55
1615	1	1	49	168	80	28.3447	0	0	0	1	0	0	0	0	0	1	13	200	45	39	4.1	0	1.7	43	141	4.7	108	1800	100	0	0	505	372	0	0	0	0	1	20	58	0	1317	0	0	3.1	0	58.3333
1616	0	1	55	165	71.85	26.391	0	0	0	0	0	0	0	0	1	0	14.7	130	18	25	4	0	0.98	79	142	4	104	1700	100	0	0	880	245	0	0	0	0	1	1	6	0	1278	0	0	3.2	60	61.6667
1617	0	0	59	151.7	51.2	22.248	0	1	0	1	0	0	0	0	1	0	13.6	238	27	17	4.9	0	0.77	77	145	4.2	105	950	100	0	0	250	195	0	0	0	0	0	0	7	0	1296	0	0	0	0	60
1618	0	0	68	147.4	69.3	31.896	1	1	0	0	1	0	1	0	1	0	11.7	345	20	18	4.2	0	0.64	60	140	3.8	104	1600	100	0	0	830	305	0	0	0	0	1	5	11	0	1268	0	0	2.9	60	66.6667
1619	0	0	56	160	75.6	29.531	0	0	0	0	0	1	0	1	1	1	12.4	309	37	49	4.4	0	0.62	60	142	4.2	102	1500	100	0	0	0	280	0	0	0	0	1	1	6	0	1254	0	0	3.4	60	53.3333
1620	0	0	50	160.5	55.7	21.622	0	0	0	0	0	0	0	0	0	0	13	296	23	17	5	0	0.64	60	139	4.5	103	1600	100	0	0	1170	240	0	0	0	0	0	0	6	0	1284	0	0	3.3	60	61.6667
1621	0	0	43	160	56	21.875	0	0	0	0	0	0	0	0	0	0	10.8	264	14	9	4.1	0	0.66	60	138	4.3	105	2100	100	0	0	1500	270	0	0	0	0	1	1	8	0	1292	0	0	3	60	53.3333
1622	0	0	48	150	54	24	0	0	0	0	0	0	0	0	0	0	13.7	256	29	34	4.6	0	0.72	86	144	4.1	105	1300	100	0	0	1300	330	0	0	0	0	1	1	5	0	1240	0	0	3.2	60	63.3333
1623	1	1	64	176	57.3	18.4982	0	0	0	1	0	0	0	0	0	1	14.9	194	26	19	4.3	0	0.59	60	138	3.9	104	1700	100	0	0	600	312	0	0	0	0	1	3	38	0	1302	0	0	3	0	66.6667
1624	0	0	49	153.6	45.1	19.116	0	1	0	1	1	0	0	0	0	0	13.1	196	20	14	4.4	0	0.66	60	143	3.5	102	3100	100	0	0	1450	397	0	0	0	0	1	1	6	0	1247	0	0	3.1	0	55
1625	0	0	41	156.7	55	22.399	0	0	0	0	0	0	0	0	0	1	14.7	355	21	21	4.3	0	0.64	60	142	4.7	100	2300	100	0	0	2430	260	0	0	0	0	1	1	6	0	1278	0	0	3	60	51.6667
1626	0	0	52	164	47	17.475	0	1	0	1	1	0	0	0	1	1	14.3	246	18	11	4.5	0	0.76	80	143	3.9	104	2200	100	0	0	1270	320	0	0	0	0	1	1	7	0	1268	0	0	2.8	0	64.3333
1627	1	0	64	150	65	28.8889	1	1	0	1	0	0	0	0	0	0	10.6	187	34	28	2.8	1	0.54	60	135	3.6	103	1500	100	0	0	350	551	0	0	0	0	1	25	59	0	1295	0	0	3	0	60
1628	0	1	53	158.2	62.4	24.933	0	1	0	1	0	0	0	0	1	1	13	251	23	19	4.2	0	0.85	60	143	3.6	106	1600	100	0	0	630	200	0	0	0	0	1	3	8	0	1283	0	0	2.9	60	70
1629	1	0	44	159	54	21.3599	0	0	0	1	0	0	0	0	0	0	11.2	186	23	12	3.6	1	0.59	60	133	3.3	102	1600	100	0	0	680	255	0	0	0	0	1	2	9	0	1291	0	0	3.5	0	61.6667
1630	0	0	68	156.7	69.35	28.243	0	0	0	1	0	0	0	0	1	0	11.9	181	21	11	3.9	1	0.65	90	144	3.6	107	1000	0	0	0	240	210	0	0	0	1	1	1	5	0	402	0	0	3.2	90	65
1631	0	0	56	157	64	25.965	0	0	0	0	0	0	0	0	0	0	12.9	262	35	32	4.3	0	0.5	60	141	3.9	107	1800	100	0	0	750	260	0	0	0	0	1	2	6	0	1282	0	0	2.8	60	53.3333
1632	0	0	50	163.6	65.3	24.398	0	0	0	0	0	0	0	0	0	0	10.3	300	19	16	4.1	0	0.64	60	139	3.9	104	2800	100	0	0	1900	355	0	0	0	0	1	1	8	0	1250	0	0	2.9	60	51.6667
1633	0	1	54	155.9	66.3	27.279	1	1	0	1	0	1	0	0	0	0	15.5	326	35	16	4.7	0	0.8	60	138	3.8	94	1700	100	0	0	340	378	0	0	0	0	1	1	5	0	1268	0	0	3.2	0	58.3333
1634	0	0	59	157.2	56.3	22.783	0	1	0	0	1	0	0	0	0	1	12	167	20	15	3.9	1	1.09	51	144	4.4	107	1700	100	0	0	950	280	0	0	0	0	1	1	7	0	1169	0	0	3.2	0	61.6667
1635	0	0	59	153.9	64.8	27.359	0	0	0	0	0	0	0	0	0	0	11	270	18	10	4.3	0	1.02	55	137	4.5	102	3050	100	0	0	2300	300	0	0	0	0	1	1	6	0	1263	0	0	3	0	50
1636	0	0	37	162	59	22.481	0	0	0	0	0	0	0	0	0	0	11.6	220	13	22	4.3	0	0.74	88	140	3.4	104	2300	100	0	0	580	390	0	0	0	0	0	0	7	0	1247	0	0	0	0	53.3333
1637	0	0	65	152.9	50.9	21.772	0	0	0	0	0	0	0	1	0	0	13.4	162	16	14	3.8	1	0.78	74	141	3.7	106	1800	100	0	0	530	310	0	0	0	0	1	1	6	1	636	0	0	2.9	0	65
1638	0	1	46	165.6	68.5	24.979	0	1	0	1	0	0	1	0	0	1	13.7	382	13	17	4.5	0	0.91	60	143	4.4	105	1700	100	0	0	430	365	0	0	0	0	1	1	6	0	1263	0	0	3.1	0	60
1639	0	1	49	173	66.5	22.219	0	0	0	0	1	0	0	1	0	1	13.8	261	23	14	4.1	0	0.88	60	140	4.3	102	3300	100	0	0	2200	352	0	0	0	0	1	1	6	0	1269	0	0	3.2	0	63.3333
1640	0	1	65	173.3	68.4	22.775	1	0	0	0	0	0	0	0	0	0	13.7	316	18	16	4.1	0	0.77	60	139	4.4	103	2500	100	0	0	1150	355	0	0	0	0	1	1	7	0	1261	0	0	3.4	60	53.3333
1641	0	0	67	149.1	56.2	25.28	0	0	1	0	0	0	0	0	1	0	12.7	281	30	15	3.7	1	0.79	73	141	4.2	103	1700	50	0	0	640	340	0	0	0	1	1	1	10	0	400	0	0	3.3	0	65
1642	0	0	60	153.1	55.2	23.55	1	0	0	0	0	1	0	0	1	0	12.5	369	24	21	3.9	1	0.63	60	142	3.9	108	2000	100	0	0	1500	235	0	0	0	0	1	1	7	0	1176	0	0	3.2	60	58.3333
1643	0	1	50	171.1	86	29.376	0	1	0	1	0	0	0	0	0	1	15.8	388	27	21	4	0	0.94	85	142	4.8	104	1400	0	0	0	540	313	0	0	0	1	1	1	5	0	255	0	0	3.2	0	65
1644	0	0	67	150	68.4	30.4	1	1	1	1	1	1	0	0	0	0	12.8	141	96	36	3.9	1	0.79	73	140	4.4	106	2200	100	0	0	730	260	0	0	0	0	1	1	11	0	1226	0	0	2.8	0	75
1645	0	0	54	158.8	62.5	24.784	0	1	0	1	0	0	0	0	1	0	13.7	186	20	11	4.1	0	0.52	60	140	4	108	2800	100	0	0	1500	425	0	0	0	1	1	1	7	0	1208	0	0	3.1	60	65
1646	1	1	31	182	90	27.1706	0	0	0	0	0	0	0	0	0	1	14.5	308	23	44	4.5	0	0.9	60	141	3.9	105	2500	100	0	0	460	370	0	0	0	0	1	2	11	0	1273	0	0	3.1	0	68.3333
1647	1	1	45	180	80	24.6914	0	0	0	0	0	0	0	0	0	1	16.9	181	30	16	4.5	0	0.74	60	137	4.2	103	1100	100	0	0	470	395	0	0	0	0	1	2	9	0	1271	0	0	3	0	64.6667
1648	0	0	60	151.9	62	26.871	0	0	0	0	0	0	0	0	0	0	12	205	18	16	4.4	0	0.72	83	144	4	106	3400	100	0	0	1630	310	0	0	0	0	1	1	7	0	1248	0	0	3.1	60	55
1649	0	1	55	172	74.2	25.081	0	1	0	1	0	0	0	0	0	1	15.2	305	16	20	5	0	0.9	88	143	4.6	104	2700	100	0	0	950	360	0	0	0	0	1	1	6	0	1249	0	0	3.3	60	58.3333
1650	0	0	69	152.1	64.65	27.9454	1	1	0	1	0	0	1	0	1	0	13.7	225	30	22	4.5	0	1.12	48	141	4.3	108	1600	100	0	0	1300	230	0	0	0	0	1	1	7	0	1253	0	0	2.8	42	51.6667
1651	0	0	56	153.9	63.1	26.641	0	0	0	1	1	1	0	1	1	0	11.8	320	17	13	4.3	0	0.71	85	140	3.4	98	3100	0	0	0	415	502	1	0	0	1	1	1	15	0	675	0	0	3.2	60	65
1652	0	0	41	154	66	27.829	0	0	0	0	0	0	0	0	0	0	12.9	246	30	25	4.2	0	0.63	60	138	4.5	102	2050	100	0	0	860	325	0	0	0	0	1	1	4	0	1243	0	0	3.2	60	70
1653	0	1	42	166.4	68.45	24.721	0	0	0	0	0	0	0	0	0	1	15.9	275	21	28	4.3	0	0.86	60	139	4.4	103	2300	100	0	0	1100	287	0	0	0	0	1	1	5	0	1246	0	0	3.3	60	63.3333
1654	0	0	57	151	50	21.9289	0	0	0	0	0	0	0	0	0	0	12.8	246	23	17	3.9	1	0.71	85	141	4.2	105	2200	100	0	0	1000	255	0	0	0	0	1	1	5	0	1199	0	0	3.1	60	63.3333
1655	0	1	60	176.5	83.8	26.9	0	0	0	1	0	1	0	0	0	0	13.5	158	23	23	4.2	0	0.89	87	142	4.8	103	1900	200	0	0	870	310	0	0	0	0	1	1	6	0	1255	0	0	3.4	0	68.3333
1656	0	0	50	157.1	64.5	26.134	0	1	0	0	0	0	0	0	0	1	12.4	300	16	6	4.1	0	0.68	60	141	4.7	105	2200	100	0	0	1670	345	0	0	0	0	1	1	6	0	1113	0	0	3.3	60	75
1657	0	0	66	146	48.2	22.612	0	1	0	1	1	0	1	1	1	0	12.4	376	25	20	4.2	0	0.67	88	140	3.8	101	2800	100	0	0	1720	255	0	0	0	0	1	1	5	1	927	0	0	3.2	60	56.6667
1658	0	0	52	158.5	57.4	22.848	0	0	0	0	0	1	1	1	0	0	12.2	199	19	9	4.4	0	0.69	89	143	4.9	102	1900	50	0	0	900	218	0	0	0	1	1	1	5	0	1072	0	0	3.3	60	58.3333
1659	0	0	62	158	58.8	23.554	0	1	0	0	0	0	0	1	0	0	13	276	23	15	4.1	0	0.85	68	140	4.2	103	2700	100	0	0	910	330	0	0	0	0	1	1	7	0	1240	0	0	3	0	68.3333
1660	0	1	45	175.7	57.7	18.691	0	0	0	0	0	0	0	0	0	1	14.9	268	19	16	4.9	0	0.94	87	138	4.2	101	2600	100	0	0	1550	355	0	0	0	0	1	1	4	0	1242	0	0	3.3	60	58.3333
1661	0	1	50	168.3	62.4	22.03	0	1	0	1	0	0	0	0	0	1	15.3	243	21	15	4	0	0.95	84	137	4	100	2800	100	0	0	2000	375	0	0	0	0	1	1	5	0	1242	0	0	3	60	61.6667
1662	1	0	56	155	63	26.2227	0	0	0	0	0	0	1	0	0	0	13	194	23	22	4.1	0	0.77	78	141	3.6	105	2100	100	0	0	1200	290	0	0	0	1	1	2	9	0	661	0	0	3	0	61.6667
1663	0	0	65	157	61.6	24.991	0	0	0	1	0	1	0	1	0	0	12.4	245	22	13	2.8	1	0.67	88	141	4.4	109	1300	50	0	0	320	300	0	0	0	1	1	1	5	0	1005	0	0	3.1	0	55
1664	0	0	45	160	59	23.0469	0	1	0	1	0	0	0	0	0	0	11.8	251	23	26	3.6	1	0.61	60	138	4	108	450	100	0	0	40	95	0	0	0	1	1	2	11	0	1254	0	0	2.8	60	65
1665	0	0	58	155	52.1	21.686	0	0	0	0	0	0	0	0	0	0	12.3	151	28	26	4.3	0	0.54	60	144	3.9	107	2600	100	0	0	2600	250	0	0	0	0	1	1	5	0	1190	0	0	3.3	60	65
1666	0	1	58	167.2	67.1	24.002	0	1	0	1	0	0	0	0	0	1	14.1	261	13	13	4.2	0	0.82	60	138	4.7	100	1400	0	0	0	250	270	0	0	0	1	1	1	6	0	765	0	0	3.4	60	58.3333
1667	0	0	53	153.9	45.7	19.295	0	0	0	0	0	0	0	0	0	0	12.9	240	26	18	3.7	1	0.72	85	140	4.1	111	1200	100	0	0	290	205	0	0	0	0	1	1	6	0	1170	0	0	3.1	60	63.3333
1668	0	0	66	157.4	52.9	21.352	0	0	0	0	0	0	0	0	0	0	13	280	23	18	4.3	0	0.48	60	141	4.1	105	2100	100	0	0	1150	260	0	0	0	0	1	1	5	0	1228	0	0	3.2	60	60
1669	1	0	54	163	54	20.3244	0	0	0	1	0	0	0	0	0	0	15.2	204	42	55	2.9	1	0.56	60	139	3.6	106	1800	100	0	0	550	426	0	0	0	1	1	8	38	0	1248	0	0	2.6	0	58.3333
1670	0	0	55	156.6	61.8	25.2	0	0	0	0	0	0	0	0	1	0	13.2	187	31	32	4.3	0	0.66	60	141	4.5	102	4600	100	0	0	2210	305	0	0	0	0	1	1	7	0	1212	0	0	2.8	60	56.6667
1671	0	0	69	157	60.7	24.626	0	0	0	0	0	0	0	0	0	0	13.4	302	20	19	4	0	0.68	86	141	4.2	105	2800	100	0	0	1950	305	0	0	0	0	1	1	5	0	1236	0	0	3.1	60	58.3333
1672	0	0	38	156	73.4	30.161	0	1	0	1	1	0	0	0	1	0	11.4	210	13	9	4.4	0	0.67	60	142	3.5	103	1500	100	0	0	590	315	1	0	0	0	1	1	7	0	1169	0	0	3.6	60	76.6667
1673	0	0	64	151.1	50.1	21.944	0	0	0	0	0	0	0	0	0	0	12	274	29	30	4.2	0	0.62	60	142	3.7	99	1500	100	0	0	290	265	0	0	0	0	1	1	10	0	1226	0	0	2.5	60	66.6667
1674	0	1	49	174.3	77.7	25.576	0	1	0	1	1	0	0	0	0	0	15.1	169	17	13	4.3	0	1.1	71	140	4.4	101	1900	100	0	0	400	275	0	0	0	0	1	1	7	0	1226	0	0	3	0	58.3333
1675	0	1	58	163.5	73.2	27.383	0	0	0	0	0	0	0	0	1	0	14.5	303	17	22	4.2	0	0.8	60	143	4.4	106	2400	200	0	0	460	280	0	0	0	0	1	1	6	0	1232	0	0	3	60	55
1676	0	0	58	155.6	52.75	21.787	0	0	0	0	0	0	0	0	0	0	13.2	248	18	18	4.3	0	0.65	60	143	4.5	106	1400	100	0	0	310	240	0	0	0	0	1	1	10	0	1226	0	0	3.3	60	60
1677	0	1	56	169.5	70.55	24.556	0	1	0	1	1	0	1	0	1	1	16.7	204	27	40	4.4	0	0.87	60	141	4.1	103	600	100	0	0	220	215	0	0	0	0	1	1	7	0	1225	0	0	3.4	60	65
1678	0	1	58	168.6	72.4	25.47	1	1	1	0	1	1	0	1	1	1	14.3	242	29	28	4.4	0	0.97	79	140	3.9	105	1400	50	0	0	575	290	0	0	0	1	0	0	6	0	1137	0	0	0	0	65
1679	0	0	49	163	56	21.077	0	0	0	0	0	0	0	0	0	0	9.9	345	22	20	4.3	0	0.78	78	138	4.8	107	2500	100	0	0	1300	210	0	0	0	0	1	1	5	0	1204	0	0	3.2	60	55
1680	0	0	57	154.9	63.6	26.507	0	0	0	0	0	0	0	0	0	0	12.7	257	35	38	4.4	0	0.66	60	142	4.4	102	2100	100	0	0	1100	243	0	0	0	0	1	1	4	0	1227	0	0	3.2	60	55
1681	1	0	82	148.3	56.8	25.8265	0	1	0	1	0	0	1	0	0	0	13	195	26	18	4	0	0.63	90	137	4.3	102	1200	100	0	0	320	252	0	0	1	0	1	3	10	0	599	0	0	2.9	0	66.6667
1682	0	1	51	168.6	75.1	26.42	0	1	1	0	1	1	0	1	1	1	13.9	217	19	23	4.1	0	0.93	86	146	4.2	109	1550	50	0	0	290	205	0	0	0	0	1	1	4	0	1039	0	0	3.7	60	65
1683	0	0	53	157.3	61.5	24.855	0	0	0	0	0	0	0	0	0	0	12.9	250	27	38	4.4	0	0.69	89	138	4	104	2500	100	0	0	1550	210	0	0	0	0	1	1	5	0	1198	0	0	3.2	60	61.6667
1684	0	1	63	177.5	84.6	26.852	0	0	0	0	0	0	0	0	0	0	17	184	33	44	4.5	0	0.82	60	141	4.3	106	1300	100	0	0	1550	320	0	0	0	1	1	1	6	0	1206	0	0	3.5	60	63.3333
1685	0	0	46	155	60.4	25.14	1	0	0	0	0	0	0	0	0	0	14.4	325	21	19	4.2	0	0.79	78	139	4.3	106	1800	100	0	0	360	235	0	0	0	1	1	1	8	1	805	0	0	3.2	60	53.3333
1686	0	0	66	158.5	73.2	29.138	1	1	0	1	0	1	0	0	0	0	14.7	252	27	10	3.7	1	0.61	60	139	4.7	108	4200	100	0	0	3300	320	0	0	0	0	1	1	5	0	1186	0	0	3.3	60	60
1687	1	1	41	175	74.1	24.1959	1	1	0	1	0	0	0	0	0	1	15.8	296	40	49	4.3	0	0.75	60	135	3.6	101	2550	200	0	0	1890	479	1	0	0	0	1	3	11	0	1227	0	0	2.9	0	78.3333
1688	0	0	54	154	53.7	22.643	0	1	0	0	0	0	0	1	1	0	12.2	214	27	32	4.7	0	0.89	66	142	3.8	102	2100	100	0	0	760	335	1	0	0	0	1	1	6	0	1200	0	0	3.5	60	61.6667
1689	0	0	69	148.7	55.1	24.919	0	0	0	0	0	0	0	0	0	0	14.3	256	18	9	4.3	0	0.74	78	140	4.3	104	1800	100	0	0	1110	270	0	0	0	0	1	1	5	0	1165	0	0	3.4	60	60
1690	0	0	52	150.8	46.16	20.298	0	0	1	1	0	0	0	0	0	0	12.8	231	28	18	4.5	0	0.69	89	141	3.6	102	1900	0	0	0	1250	280	0	0	0	0	1	1	7	0	1149	0	0	3.2	60	63.3333
1691	0	1	44	171.5	81.3	27.6415	0	1	0	1	0	0	0	0	0	1	16.1	272	17	25	4.4	0	0.97	84	142	4.5	106	2200	100	0	0	1600	290	0	0	0	0	1	1	6	0	1220	0	0	3.3	60	61.6667
1692	0	0	60	163	77.6	29.207	0	1	0	1	1	0	0	0	1	0	12.9	234	23	16	4.4	0	0.92	62	140	3.8	101	1160	100	0	0	1160	265	0	0	0	0	1	1	7	0	1193	0	0	3	60	58.3333
1693	1	1	48	178	82	25.8806	0	0	0	1	0	0	0	0	0	1	15	219	29	34	3.8	1	0.88	60	139	4.1	102	1200	100	0	0	400	207	0	0	0	0	1	4	8	0	1221	0	0	2.7	0	73.3333
1694	0	0	65	152	52.6	22.767	0	1	0	1	1	0	0	0	0	0	13.1	226	32	29	4.4	0	0.57	60	138	3.8	105	3900	0	0	0	1100	430	1	0	0	0	1	1	8	0	1194	0	0	3.1	60	53.3333
1695	0	0	67	140	39	19.898	1	1	0	0	0	0	0	0	1	0	10.9	250	15	14	4.3	0	0.63	60	138	3.7	104	3200	50	0	0	1340	311	1	0	0	0	1	1	6	0	1205	0	0	2.5	60	61.6667
1696	0	0	77	155.8	65	26.778	0	1	0	1	0	0	0	0	0	0	10.5	242	16	13	3.9	1	0.73	77	142	4.3	107	1550	100	0	0	330	258	1	0	0	1	1	1	12	0	1156	0	0	2.8	0	51.6667
1697	0	0	46	161	53.8	20.755	0	0	0	0	0	0	0	0	0	0	11.2	197	15	11	4	0	0.71	89	141	3.7	106	1700	100	0	0	930	255	0	0	0	0	1	1	5	0	1191	0	0	2.9	60	65
1698	1	0	46	155	48	19.9792	0	0	0	0	0	0	0	0	0	0	13.7	250	19	14	4.2	0	0.58	60	140	4.4	109	1000	100	0	0	180	227	0	0	0	0	1	10	17	0	1207	0	0	2.8	0	68.3333
1699	0	0	60	154.4	82.9	34.774	0	1	0	1	1	0	1	0	0	0	13.3	243	21	18	4.1	0	0.72	83	140	4.1	106	1900	100	0	0	520	300	0	0	0	0	1	1	6	0	1198	0	0	3	60	60
1700	0	0	54	152	49.8	21.555	0	1	0	0	0	0	0	1	1	0	12.8	303	16	12	4.4	0	0.85	70	143	4.6	106	900	100	0	0	200	210	0	0	0	0	1	1	5	0	1163	0	0	3.4	60	68.3333
1701	0	0	59	155.8	54.9	22.617	0	1	0	0	0	0	0	0	0	0	13.2	213	18	17	3.8	1	0.51	60	141	3.8	104	1900	100	0	0	1300	220	0	0	0	0	0	0	4	0	1166	0	0	3.3	0	66.6667
1702	0	0	35	154.5	66.2	27.733	0	0	0	0	0	0	0	0	0	0	11.9	295	16	14	4.1	0	0.48	60	138	4	106	1100	100	0	0	220	260	0	0	0	0	1	1	6	0	1163	0	0	3.3	60	66.6667
1703	0	0	67	150	64.9	28.844	0	1	0	1	0	0	0	0	0	0	14	314	19	17	4.1	0	0.73	80	141	4.3	101	2000	100	0	0	600	270	0	0	0	0	1	1	5	1	680	0	0	2.7	60	61.6667
1704	0	1	51	180.5	92.65	28.437	0	1	0	1	1	0	0	0	0	1	15.8	264	25	24	4.9	0	1.02	77	137	3.9	99	2800	200	0	0	1770	210	0	0	0	0	1	1	4	0	1191	0	0	3.1	60	56.6667
1705	0	1	54	158	71.7	28.721	0	0	0	0	0	0	0	0	0	0	15.6	207	26	37	4.3	0	0.98	80	140	4	103	2250	100	0	0	1470	270	0	0	0	0	1	1	5	0	1165	0	0	3.2	60	60
1706	0	0	50	160	53	20.703	0	0	0	1	0	0	0	0	0	0	12.5	251	13	6	3.9	1	0.74	83	138	4.2	104	1350	50	0	0	720	205	0	0	0	0	1	1	5	0	1177	0	0	3	60	58.3333
1707	0	0	48	168	61.4	21.755	0	1	0	1	0	0	0	0	0	0	13.5	274	32	30	4.2	0	0.63	60	139	4.9	105	2600	100	0	0	1450	195	0	0	0	0	1	1	5	0	1128	0	0	3.5	60	65
1708	0	1	31	176.2	78.4	25.252	0	0	0	0	0	0	0	0	0	1	15	214	19	25	4.2	0	0.98	89	140	3.8	102	2900	100	0	0	1990	285	0	0	0	0	1	1	4	0	1191	0	0	3.2	60	63.3333
1709	0	0	43	157	53	21.502	0	1	0	0	0	0	0	0	0	0	13.6	338	19	13	4.3	0	0.79	79	140	4.7	103	1700	100	0	0	850	220	0	0	0	0	1	1	4	0	1193	0	0	3.4	60	61.6667
1710	0	1	73	163	64.7	24.352	0	0	0	0	0	0	1	0	1	1	14.5	368	16	14	3.9	1	0.87	86	141	4	104	2500	100	0	0	720	273	0	0	0	0	1	1	14	0	1177	0	0	2.9	60	53.3333
1711	0	0	55	155.9	53.9	22.177	0	1	0	1	0	1	0	1	1	1	11.2	319	20	14	3.7	1	0.67	60	142	4	107	1700	100	0	0	1500	230	0	0	0	1	0	0	6	0	1149	0	0	0	0	70
1712	0	0	71	150	52.9	23.511	1	1	0	1	1	0	0	0	1	0	13.5	220	21	20	4.3	0	0.76	75	137	3.9	100	1700	100	0	0	1700	270	0	0	0	0	1	1	9	0	1190	0	0	3	0	55
1713	0	0	54	160	95.7	37.3828	0	0	0	0	0	0	0	0	0	0	14.3	203	21	21	4	0	0.65	60	145	4.4	107	1950	0	0	0	1050	317	0	0	0	1	1	1	8	0	781	0	0	3	60	68.3333
1714	0	0	72	163	80.2	30.186	0	0	0	0	0	0	0	0	0	0	13	199	16	16	3.6	1	0.57	60	142	3.6	109	2300	100	0	0	2460	325	0	0	0	0	1	1	8	0	1176	0	0	3	60	56.6667
1715	0	0	62	151.8	75.8	32.895	0	1	0	1	0	0	0	0	0	0	14	252	18	8	4	0	0.61	60	141	3.7	108	2000	0	0	0	420	320	0	0	0	0	1	1	7	0	788	0	0	2.9	60	61.6667
1716	0	0	54	158	58	23.233	0	0	0	0	0	0	1	0	0	0	13	230	17	6	4	0	0.68	60	142	4.3	101	3600	150	0	0	1950	300	0	0	0	0	1	1	6	0	1184	0	0	2.7	60	63.3333
1717	0	0	56	149.8	53.9	24.02	0	1	0	1	1	1	0	1	1	0	12.8	270	29	27	4.5	0	0.55	60	140	4.3	103	1600	100	0	0	800	270	0	0	0	1	1	1	4	0	1152	0	0	2.9	60	58.3333
1718	0	1	47	167.7	60.85	21.637	0	1	0	1	0	0	0	0	0	1	13.8	308	24	17	3.6	1	1.07	74	139	4	103	1800	100	0	0	600	270	0	0	0	0	1	7	27	0	1186	0	0	2.8	60	71.6667
1719	0	0	51	152.6	58.8	25.25	0	0	0	0	0	0	0	0	0	0	13.4	235	26	15	3.7	1	0.61	90	140	5	106	1400	0	0	0	550	237	0	0	0	1	1	1	7	0	381	0	0	3.2	90	63.3333
1720	0	0	64	148	54.25	24.767	1	1	0	0	1	0	0	0	0	0	12.4	262	16	13	4.2	0	0.8	72	143	3.9	106	1600	50	0	0	385	207	0	0	0	0	1	1	6	0	1135	0	0	3.2	60	63.3333
1721	0	1	67	160.2	71.9	28.016	0	1	0	0	0	0	0	0	1	0	14.3	236	19	26	4.2	0	0.81	60	142	4.3	104	1600	100	0	0	1030	260	0	0	0	0	1	1	6	0	1171	0	0	3.4	60	61.6667
1722	0	0	62	156.7	46	18.734	0	1	0	1	1	0	0	0	0	1	11.8	291	24	27	4.2	0	0.54	60	143	4.1	102	800	100	0	0	250	140	0	0	0	0	1	1	5	0	1157	0	0	2.9	60	53.3333
1723	0	0	54	146.7	67.4	31.318	1	0	0	1	1	0	0	0	1	0	13	269	22	26	4.3	0	0.69	89	136	4.6	103	1100	100	0	0	380	245	0	0	0	0	1	5	15	0	1173	0	0	2.8	60	61.6667
1724	0	0	54	159	64	25.315	0	1	0	1	1	0	0	0	0	0	10.6	264	14	12	4.4	0	0.77	78	143	3.8	104	2400	50	0	0	980	260	0	0	0	0	1	1	8	0	1128	0	0	3.4	60	65
1725	0	0	56	159	58.2	23.021	0	1	0	1	0	0	0	0	0	0	13.9	302	26	15	4.7	0	0.83	71	143	4.4	105	1500	100	0	0	650	250	0	0	0	0	1	1	10	0	1172	0	0	3.4	60	68.3333
1726	0	0	34	159.4	48.5	19.088	0	0	0	0	0	0	0	0	0	0	13	222	24	22	4.2	0	0.73	60	141	4	103	2200	100	0	0	1250	290	0	0	0	0	1	1	6	0	1177	0	0	2.9	60	61.6667
1727	0	1	58	167	90.6	32.486	1	1	0	1	0	1	0	0	1	1	12.1	197	12	11	4.6	0	1.53	52	139	3.9	105	1900	0	0	0	1090	250	0	0	0	1	1	1	7	0	1124	0	0	3.9	58	65
1728	0	1	56	166	67.6	24.532	0	0	0	0	0	0	0	0	0	0	15.4	267	24	24	4.4	0	0.93	84	140	3.8	100	1700	100	0	0	880	265	0	0	0	0	1	1	6	0	1170	0	0	3	60	65
1729	0	0	58	150.3	59.4	26.295	0	0	0	0	0	0	0	0	1	0	10.7	238	27	20	4.1	0	0.72	83	144	4.2	110	2600	50	0	0	1880	268	0	0	0	0	1	1	6	0	1142	0	0	3.4	60	65
1730	0	0	62	161.4	60.6	23.263	0	0	0	0	0	0	0	0	0	0	13.2	191	22	14	3.7	1	0.71	83	139	3.9	105	1200	50	0	0	310	215	0	0	0	0	1	1	6	0	967	0	0	3.2	60	68.3333
1731	0	0	64	153	66.9	28.579	0	0	0	1	0	0	0	0	0	0	12.8	239	33	21	4.1	0	0.96	59	141	3.9	102	1800	100	0	0	520	315	0	0	0	0	0	0	6	0	1158	0	0	0	0	63.3333
1732	0	0	50	163.3	62.25	23.344	0	1	0	0	1	0	0	0	1	0	12.7	302	25	30	4.5	0	0.74	83	137	3.8	100	1000	100	0	0	380	187	0	0	0	0	0	0	5	0	1138	0	0	0	0	63.3333
1733	0	1	56	165.2	62.8	23.011	0	0	0	0	0	0	0	0	0	1	14.8	228	25	23	4.6	0	0.95	82	139	5	100	1000	100	0	0	270	180	0	0	0	1	1	1	6	0	1149	0	0	3.4	60	58.3333
1734	0	0	49	153.3	54.65	23.254	0	0	0	0	0	0	0	0	0	0	12.6	242	21	20	4.5	0	0.61	60	140	3.8	102	2800	100	0	0	1070	385	0	0	0	0	1	1	5	0	1144	0	0	3.5	60	65
1735	0	1	46	170.5	88.2	30.34	0	1	0	0	0	0	0	0	0	1	14.6	213	29	30	4.2	0	0.79	60	142	4	107	1900	100	0	0	1080	266	0	0	0	0	1	1	5	0	1144	0	0	3.6	60	70
1736	0	0	44	160	52.3	20.43	0	0	0	0	0	0	0	0	0	0	9.1	354	18	9	4.3	0	0.59	60	139	3.8	105	2200	100	0	0	990	285	0	0	0	1	1	1	5	0	1137	0	0	3.3	60	58.3333
1737	0	0	56	158	55.9	22.392	0	0	0	0	0	0	0	0	1	1	13.4	265	17	15	4.1	0	0.73	82	142	3.8	104	1250	100	0	0	2330	295	0	0	0	0	1	1	5	0	1138	0	0	3.5	0	55
1738	0	1	51	172.2	77.2	26.035	0	1	0	0	1	0	0	0	0	1	17	184	13	17	4.5	0	0.94	85	139	4.1	102	1800	50	0	0	1250	255	0	0	0	0	1	1	5	0	1114	0	0	3.8	60	56.6667
1739	0	1	56	156	60.8	24.9836	1	1	0	1	1	0	0	0	0	0	9.9	269	24	13	3.1	1	0.49	60	141	4.5	100	800	0	0	0	570	190	0	0	0	1	1	10	64	0	1137	0	0	3.2	60	71.6667
1740	0	1	67	171	59.5	20.348	0	0	0	0	0	0	0	0	0	0	14.2	215	20	13	4	0	0.94	80	141	4	103	1500	100	0	0	900	273	0	0	0	0	1	1	5	0	1143	0	0	3.3	0	73.3333
1741	0	0	66	154.1	64.3	27.077	0	1	0	1	0	0	0	0	0	0	13.9	290	32	38	4.4	0	0.62	60	141	3.9	101	1750	100	0	0	550	270	0	0	0	0	1	1	6	0	1142	0	0	3.2	60	71.6667
1742	0	1	40	159	62.9	24.88	0	0	0	0	0	0	0	0	0	1	15.8	294	20	31	4.6	0	0.96	87	138	4.2	102	1500	100	0	0	1150	220	0	0	0	0	1	1	11	0	1159	0	0	3.1	60	63.3333
1743	0	0	52	160.1	56.8	22.16	0	0	0	0	0	0	0	0	0	0	12.6	259	14	10	4.3	0	0.57	60	144	3.8	103	1350	100	0	0	820	250	0	0	0	1	1	1	9	0	1123	0	0	3.4	60	61.6667
1744	0	0	71	145.3	59	27.9461	1	1	0	1	0	0	0	0	0	0	13.7	285	78	45	4.3	0	0.82	69	141	4.5	106	1600	100	0	0	560	225	0	0	0	0	1	1	5	0	1150	0	0	3.3	0	61.6667
1745	0	1	47	163	80	30.1103	0	1	0	1	0	0	0	0	0	1	14.3	242	25	36	4.3	0	0.8	60	142	4.5	103	3100	100	0	0	1650	295	0	0	0	0	1	1	5	0	1155	0	0	2.6	60	65
1746	0	0	75	154.9	67.4	28.09	0	1	0	0	1	0	0	1	0	0	11.7	270	16	18	4.2	0	0.74	77	135	4.1	96	900	0	0	0	180	273	0	0	0	1	1	1	26	0	1123	0	0	3	55	62
1747	1	0	58	156	62	25.4767	0	0	0	0	0	0	0	0	0	0	12	313	47	43	4.1	0	0.77	77	139	3.8	107	2000	200	0	0	820	445	0	0	0	0	1	2	10	0	1159	0	0	3.1	0	54
1748	0	0	45	163.6	53.9	20.138	0	0	0	0	0	0	0	0	0	0	12.1	162	21	20	4.1	0	0.52	60	141	4.3	103	1200	0	0	0	155	277	0	0	0	0	1	2	10	0	1011	0	0	2.9	60	78.3333
1749	0	0	42	161.4	58.05	22.284	0	0	0	0	0	0	0	0	0	0	13.4	282	18	13	4.7	0	0.71	60	141	4.5	103	1700	50	0	0	1000	220	0	0	0	0	1	1	5	0	1117	0	0	4	60	56.6667
1750	0	1	51	167.6	65.65	23.372	0	0	0	0	0	0	0	0	0	1	15.8	253	17	13	4.3	0	0.85	60	142	4.7	104	1300	100	0	0	190	245	0	0	0	1	1	1	8	0	1124	0	0	3.4	60	61.6667
1751	0	0	65	140	48	24.49	0	0	0	1	0	1	1	0	0	0	14.7	145	21	38	4.3	0	0.57	60	142	4.4	105	1650	50	0	0	1420	260	0	0	0	1	0	0	7	0	1121	0	0	0	0	55
1752	0	1	59	173	71	23.723	0	1	0	1	1	0	0	1	0	1	15.6	262	21	17	4.1	0	0.88	89	141	4.9	103	2600	50	0	0	1500	250	0	0	0	1	1	1	6	0	1033	0	0	3.6	60	51.6667
1753	0	0	56	152	51.5	22.291	0	0	0	0	0	0	0	0	0	0	11.6	205	19	16	4.2	0	0.64	60	143	4.3	106	1250	50	0	0	500	215	0	0	0	0	1	1	6	0	1103	0	0	3.7	60	65
1754	0	0	56	152.5	56.5	24.295	0	0	0	0	0	0	1	0	0	0	13.5	228	16	14	4	0	0.67	60	143	3.9	103	2350	50	0	0	1020	365	0	0	0	1	1	1	7	0	1113	0	0	2.7	60	61.6667
1755	0	0	55	165.1	63.5	23.296	1	1	0	1	1	0	0	1	1	1	13	225	19	16	4.6	0	0.72	84	139	3.9	100	2300	0	0	0	1050	295	0	0	0	1	1	1	5	0	827	0	0	3.6	60	73.3333
1756	0	0	46	154.7	51.9	21.686	0	0	0	0	0	0	0	0	0	0	13.6	215	16	13	3.9	1	0.69	60	140	4.3	107	1450	100	0	0	900	210	0	0	0	0	1	1	11	0	1131	0	0	3.2	60	65
1757	0	0	56	154.2	72.5	30.491	0	0	0	0	0	0	0	0	1	0	12.1	300	11	10	4.2	0	0.46	60	144	4.8	108	1400	50	0	0	215	210	0	0	0	1	1	1	7	0	1115	0	0	3.6	60	75
1758	0	0	61	158	57.8	23.153	0	0	0	0	0	0	0	0	0	0	13.2	310	10	14	4.2	0	0.67	89	141	4	104	2400	50	0	0	1200	285	0	0	0	1	1	1	6	0	1127	0	0	3.4	60	66.6667
1759	1	1	52	172	63	21.2953	0	0	0	0	0	0	0	0	0	1	14.7	271	34	32	3.9	1	0.9	90	138	4.3	101	2300	100	0	0	520	310	0	0	0	0	1	1	8	0	1138	0	0	3.3	60	70
1760	0	0	68	160.9	65.95	25.4743	1	1	0	1	1	0	0	0	0	0	11.1	177	31	24	3.9	1	1.07	51	141	4.5	104	2200	50	0	0	1170	297	0	0	0	0	1	1	6	0	1116	0	0	3	43	60
1761	0	0	45	157.7	66.5	26.74	0	0	0	0	0	0	0	0	0	0	11.4	240	17	11	3.7	1	0.76	82	136	4.1	101	1800	50	0	0	1100	265	1	0	0	1	1	1	6	0	1100	0	0	0	0	60
1762	0	1	58	175.1	90.9	29.648	0	1	0	1	0	0	0	1	0	1	14.1	156	17	15	3.8	1	0.79	90	143	4.3	105	1400	0	0	0	180	242	0	0	0	1	1	1	6	0	340	0	0	3.6	90	61.6667
1763	0	1	67	164.7	55.5	20.46	0	1	0	0	0	1	0	0	0	0	16.6	224	28	22	4.4	0	0.79	60	132	4.8	99	1500	0	0	0	470	206	0	0	0	1	0	0	5	0	1116	0	0	3.3	60	51.6667
1764	0	0	34	159	57	22.547	0	0	0	0	0	0	0	0	0	0	13.9	287	27	22	4.3	0	0.59	60	137	4.4	102	1000	100	0	0	700	255	0	0	0	0	1	1	4	0	1115	0	0	3.1	60	81.6667
1765	1	1	39	172	63.3	21.3967	0	0	0	1	0	0	0	0	0	1	12	180	15	9	3.4	1	0.64	60	143	4.2	107	1300	100	0	0	850	273	0	0	0	0	1	6	27	0	1122	0	0	3.3	0	88.3333
1766	0	1	51	180.8	67.7	20.711	0	0	0	0	0	0	0	0	0	1	18.6	194	19	11	4.2	0	0.75	60	138	4.4	103	1900	0	0	0	900	245	0	0	0	1	1	1	4	0	946	0	0	3.4	60	55
1767	0	0	62	153.8	61	25.788	0	1	0	1	1	0	0	0	0	0	12.7	209	16	11	4.7	0	0.85	68	142	4	105	1000	50	0	0	220	240	0	0	0	0	1	1	6	0	1102	0	0	3.5	60	63.3333
1768	0	0	53	155	55.95	23.288	0	0	0	0	0	0	1	0	0	0	13.3	238	18	18	4.2	0	0.61	60	141	4	103	2000	50	0	0	1110	275	0	0	0	1	1	1	5	0	1086	0	0	3.1	60	61.6667
1769	0	1	51	171.2	72.2	24.634	1	0	0	0	0	0	0	1	0	1	11	300	16	12	3.9	1	1.14	68	139	4.1	104	1100	0	0	0	100	190	0	0	0	0	1	1	7	0	921	0	0	3.3	0	61.6667
1770	0	0	51	152	56	24.238	0	0	0	0	0	0	0	0	0	0	13.5	285	13	18	4.3	0	0.65	60	141	4.2	104	1100	50	0	0	750	230	0	0	0	0	1	1	8	0	1075	0	0	3.6	60	65
1771	0	0	51	156	57.2	23.504	0	1	0	1	0	0	0	0	0	0	13.6	200	25	25	4	0	0.7	88	143	3.6	102	1650	50	0	0	1400	245	0	0	0	0	1	1	5	0	1068	0	0	3.5	60	68.3333
1772	0	0	48	158	47.8	19.148	0	0	0	0	0	0	0	0	0	0	12.8	260	14	10	4.3	0	0.56	60	143	4.1	104	1600	50	0	0	500	235	1	0	0	1	1	1	9	0	1107	0	0	3.4	60	55
1773	1	1	38	180	76	23.4568	0	0	0	0	0	0	0	0	0	1	17.2	253	19	21	4.5	0	0.9	60	138	4.6	99	2600	100	0	0	600	305	0	0	0	0	1	1	9	0	1118	0	0	3.3	0	51.6667
1774	0	0	55	159.9	65.8	25.735	0	0	0	0	0	0	0	0	0	0	14.2	210	13	16	3.7	1	0.53	60	145	4.3	110	1400	0	0	0	520	249	0	0	0	1	1	1	6	0	897	0	0	3.1	60	63.3333
1775	0	0	57	157	67	27.182	0	1	0	0	0	0	0	0	0	0	12.1	228	22	22	4.6	0	0.53	60	142	3.8	102	2700	50	0	0	1600	290	0	0	0	0	1	1	5	0	1047	0	0	3.2	60	61.6667
1776	0	0	62	160.8	54.8	21.194	1	0	0	1	0	0	0	1	1	0	12.8	236	16	15	3.8	1	0.87	66	139	4.5	105	1600	50	0	0	670	200	0	0	0	0	1	1	6	0	1060	0	0	3.6	60	61.6667
1777	0	1	53	164.5	61.9	22.875	1	0	0	0	0	0	0	0	0	1	15	142	25	20	3.9	1	0.73	60	140	4.2	102	1300	50	0	0	420	250	0	0	0	1	1	1	5	0	1047	0	0	3.5	0	65
1778	0	0	60	162	60	22.862	0	0	0	0	0	0	0	0	0	0	10.9	224	16	23	4.1	0	0.58	60	143	4	106	1300	50	0	0	680	180	0	0	0	1	1	3	10	0	1099	0	0	3.3	60	71.6667
1779	0	0	74	158.7	60.45	24.002	0	0	0	0	0	0	0	0	0	0	12.5	215	13	17	4.3	0	0.78	72	141	4.3	102	1150	50	0	0	1150	210	0	0	0	1	1	1	6	0	1066	0	0	3.5	60	60
1780	0	1	61	166	75	27.217	1	1	0	1	1	0	0	0	1	1	14.1	204	13	17	4.4	0	1.2	62	136	4.6	102	2500	50	0	0	270	240	0	0	0	1	1	2	9	0	1092	0	0	3.3	58	48.3333
1781	0	1	46	167.6	60.62	21.581	0	0	0	0	0	0	1	0	0	1	15	329	16	17	4.4	0	0.79	60	141	4	103	1950	50	0	0	1150	290	0	0	0	1	1	1	6	0	1089	0	0	3.6	60	68.3333
1782	0	1	45	171	72.7	24.862	0	0	1	0	1	1	0	1	1	1	14.4	193	20	21	4.3	0	0.77	60	139	4.2	103	2450	100	0	0	1900	287	0	0	0	0	1	1	5	0	1089	0	0	3.2	60	65
1783	0	0	60	157.8	58	23.292	0	1	0	1	1	0	0	0	0	0	11.5	175	16	10	4.2	0	0.78	75	144	4.6	105	1600	0	0	0	650	229	0	0	0	1	1	1	5	0	358	0	0	3.4	0	63.3333
1784	0	0	50	151.5	67.3	29.322	0	1	0	1	1	0	0	0	1	0	12.4	285	16	21	4.3	0	0.64	60	140	4.7	102	1600	50	0	0	260	215	0	0	0	0	1	1	7	0	1088	0	0	3.6	60	61.6667
1785	1	1	64	170	69	23.8754	0	0	0	0	0	0	0	0	0	1	15.7	134	24	31	4	0	1.01	75	139	3.8	103	1400	50	0	0	105	245	0	0	0	0	1	3	10	0	1099	0	0	2.9	0	63.3333
1786	0	0	61	152.7	62	26.59	0	0	0	0	0	0	1	0	0	0	12.4	253	20	19	3.6	1	0.6	60	144	4.2	104	2850	50	0	0	1150	240	0	0	0	1	1	1	4	0	1025	0	0	3.2	60	58.3333
1787	0	1	56	174.1	71	23.424	0	0	0	0	0	0	0	1	0	1	15.3	289	18	9	4.7	0	0.97	80	139	4.5	101	2400	50	0	0	640	470	0	0	0	1	1	1	5	0	1033	0	0	3.2	0	55
1788	0	0	57	162.8	60.4	22.789	0	0	0	0	0	0	0	0	0	0	12.6	187	16	14	3.9	1	0.77	77	144	4.2	106	1600	50	0	0	810	350	0	0	0	1	1	1	5	0	1087	0	0	3	60	60
1789	0	1	43	171.5	76.7	26.078	0	0	0	0	0	0	1	0	0	1	13.4	362	18	26	3.9	1	0.73	60	140	4.3	102	1500	50	0	0	900	215	0	0	0	0	1	1	7	0	1065	0	0	3.7	60	68.3333
1790	0	1	42	163.3	72.5	27.187	0	0	1	1	0	1	0	1	1	1	15	241	17	19	3.8	1	0.96	86	142	4.3	104	1800	0	0	0	1090	270	0	0	0	1	1	1	7	0	508	0	0	3.1	0	71.6667
1791	1	0	30	167	47	16.8525	0	0	0	1	0	0	0	0	0	1	12.1	241	15	10	4.2	0	0.48	60	134	3.7	97	1800	100	0	0	530	248	0	0	0	0	1	2	9	0	1091	0	0	3.3	0	73.3333
1792	1	0	56	152	57	24.6711	0	0	0	0	0	0	0	0	0	0	14.4	274	28	26	4.2	0	0.5	60	139	3.9	101	1350	100	0	0	190	510	0	0	0	0	1	1	6	0	1091	0	0	2.7	60	65
1793	0	1	53	171.3	74.6	25.423	0	1	0	1	0	0	0	0	0	0	15.2	159	26	45	4.2	0	1.02	77	142	4	104	1800	50	0	0	910	230	0	0	0	1	1	2	7	0	1081	0	0	3.6	60	68.3333
1794	0	0	65	150	52.2	23.2	0	1	0	0	1	1	0	0	0	1	13.6	263	16	9	3.9	1	0.79	73	137	4	100	1100	50	0	0	200	290	0	0	0	1	1	1	5	0	1074	0	0	3.3	60	60
1795	0	0	40	155	57	23.725	0	0	0	0	0	0	0	0	0	0	12.9	220	15	8	4.5	0	0.6	60	141	4.1	104	2000	50	0	0	440	260	0	0	0	0	1	1	5	0	1072	0	0	3.6	60	68.3333
1796	0	0	28	156.5	63.45	25.906	0	0	0	0	0	0	0	0	0	1	12.9	226	16	11	4.3	0	0.68	60	142	4.1	105	1200	50	0	0	740	215	0	0	0	1	1	1	5	0	1074	0	0	3.8	60	65
1797	0	0	49	163	59	22.2063	0	0	0	0	0	0	0	0	0	1	12.3	277	22	16	4.2	0	0.62	60	142	4	102	2100	50	0	0	1100	310	0	0	0	1	1	2	9	0	1067	0	0	3.1	60	65
1798	0	0	56	155.8	56	23.07	0	1	0	1	0	0	0	0	0	0	12	253	14	13	4.1	0	0.66	60	145	3.3	105	1300	100	0	0	610	250	0	0	0	1	1	1	6	0	1037	0	0	3.2	60	58.3333
1799	0	1	63	165	62	22.773	1	1	0	1	0	0	0	0	0	0	14.8	238	14	18	4.4	0	0.78	60	144	3.4	103	3200	50	0	0	1165	510	0	0	0	1	1	1	7	0	1051	0	0	3.7	60	61.6667
1800	0	0	56	153.4	54.1	22.99	0	0	0	0	0	0	0	0	0	0	15.8	204	24	23	4.1	0	0.74	81	143	4.1	103	2400	0	0	0	2500	405	0	0	0	1	1	2	8	0	760	0	0	2.8	60	55
1801	0	0	56	150.6	52.2	23.016	0	1	0	0	1	0	0	0	0	0	13.5	289	18	14	4.2	0	0.68	90	144	3.6	103	1500	50	0	0	1000	180	0	0	0	1	1	22	21	0	1065	0	0	3.6	60	61.6667
1802	0	0	43	160	55	21.484	0	0	0	0	0	0	0	0	0	0	12.6	142	19	19	3.8	1	0.82	76	140	4.7	108	2100	50	0	0	400	365	0	0	0	1	1	1	6	0	1038	0	0	3.2	60	55
1803	0	0	32	156	45.4	18.655	0	0	0	0	0	1	1	0	0	1	14.1	232	12	10	4.3	0	0.6	60	140	4.1	102	2300	50	0	0	1100	233	0	0	0	0	1	1	6	0	1023	0	0	3.3	60	58.3333
1804	0	0	72	147.9	62	28.344	0	1	1	1	1	0	0	1	0	0	12.9	275	21	13	3.9	1	0.98	56	143	4.2	101	900	50	0	0	100	177	0	0	0	1	1	1	6	0	1050	0	0	3.4	0	60
1805	0	0	70	145.9	42.4	19.918	0	0	0	0	0	0	0	0	0	0	13.9	296	19	15	3.9	1	0.58	60	142	4.2	105	1400	25	0	0	540	360	0	0	0	1	1	1	8	0	1032	0	0	3.2	60	58.3333
1806	0	0	53	151.5	53.7	23.396	0	0	0	0	0	0	0	0	0	0	13.3	301	16	11	4.2	0	0.68	60	142	3.8	103	1600	0	0	0	120	240	0	0	0	1	1	1	4	0	764	0	0	3.2	60	61.6667
1807	0	1	56	168.4	57.95	20.435	0	0	0	0	0	0	0	0	0	1	13.1	157	19	18	3.9	1	0.8	60	140	4	103	1800	100	0	0	680	264	0	0	0	1	1	1	6	0	1032	0	0	3.3	60	65
1808	0	1	61	168.3	53.2	18.782	0	0	0	0	0	0	0	0	0	0	13.4	243	12	11	4.2	0	0.84	60	139	4.2	99	1550	0	0	0	590	250	0	0	0	1	0	0	5	0	1017	0	0	3.1	60	65
1809	1	1	46	170	75	25.9516	0	0	0	1	0	0	0	0	0	1	12.3	279	53	59	3.2	1	0.87	60	149	4.6	110	1300	100	0	0	370	274	0	0	0	1	1	22	21	0	1065	0	0	2.7	0	63.3333
1810	0	0	59	156.6	53.4	21.775	0	0	0	0	0	0	1	0	0	0	13.5	167	19	20	4	0	0.83	70	143	3.7	102	1100	0	0	0	480	227	0	0	0	1	1	1	7	0	557	0	0	3.1	0	61.6667
1811	0	0	65	156.8	70.2	28.553	0	0	0	0	1	0	0	1	0	0	15.5	210	33	46	4.3	0	0.61	60	143	3.5	103	2400	100	0	0	1120	375	0	0	0	1	1	1	4	0	1011	0	0	2.9	0	61.6667
1812	0	0	60	149.2	53	23.809	1	1	0	1	1	0	0	0	1	0	11.7	287	18	10	4.3	0	0.73	81	139	4.2	101	1600	50	0	0	800	240	0	0	0	1	0	0	5	0	1004	0	0	3.7	0	68.3333
1813	0	0	49	157	52	21.096	0	0	0	0	0	0	0	0	0	0	11.4	262	21	12	3.6	1	0.54	60	142	4	106	1800	50	0	0	610	372	0	0	0	1	1	1	7	0	1019	0	0	3.5	60	63.3333
1814	0	0	54	159	53	20.964	0	1	0	0	1	1	0	0	0	0	13.3	152	20	14	4.1	0	0.68	60	141	4.1	103	2100	50	0	0	900	370	0	0	0	0	1	1	5	0	1040	0	0	3.5	0	58.3333
1815	0	0	65	151.7	62.8	27.289	0	1	0	1	1	0	1	0	0	0	12.8	258	27	31	4.1	0	0.61	60	142	3.9	102	2100	50	0	0	910	251	0	0	0	1	1	1	5	0	1009	0	0	3.5	60	53.3333
1816	0	1	50	172.1	61.8	20.865	1	1	0	1	0	1	0	1	0	1	12.4	175	21	34	3.3	1	0.91	88	139	5.6	109	1800	0	0	0	110	285	0	0	0	1	1	1	6	0	413	0	0	3.1	0	55
1817	0	1	66	167.8	60.8	21.593	0	0	0	0	0	0	0	0	0	1	15.7	256	27	16	4.2	0	1.12	66	141	4.5	102	2000	0	0	0	200	195	0	0	0	1	0	0	5	0	941	0	0	0	0	68.3333
1818	1	0	53	159	50.6	20.015	0	0	0	0	0	0	0	0	0	0	12.6	209	28	16	3.9	1	0.6	60	141	3.9	102	1350	100	0	0	460	335	0	0	0	1	1	2	11	0	1052	0	0	2.4	60	60
1819	0	0	62	153	58	24.777	0	1	0	1	0	0	0	0	1	0	12.2	225	27	18	3.8	1	0.57	90	143	3.7	104	2300	0	0	0	860	220	0	0	0	0	1	1	6	0	259	0	0	2.8	90	60
1820	0	0	73	148	54.5	24.881	0	1	0	1	0	0	0	0	0	0	14	274	21	18	4.2	0	0.64	60	142	4.1	106	2800	50	0	0	1720	338	0	0	0	1	1	1	7	0	1033	0	0	3.7	0	53.3333
1821	0	1	50	166.8	76	27.316	0	0	0	0	0	0	0	0	0	1	15.5	194	23	20	4.3	0	0.78	60	142	4.5	103	2100	0	0	0	430	252	0	0	0	1	0	0	4	0	1019	0	0	3.3	60	65
1822	0	0	37	166	69	25.04	0	0	0	0	0	0	0	0	1	0	13	373	19	10	4.5	0	0.69	60	141	4.3	102	1300	0	0	0	500	220	0	0	0	1	1	1	7	0	998	0	0	3.7	60	68.3333
1823	0	1	66	161.8	56.1	21.429	0	0	0	0	0	0	0	0	0	1	15.3	157	23	29	3.6	1	0.85	60	143	4	103	1700	0	0	0	840	235	0	0	0	1	1	1	6	0	959	0	0	3.1	60	69.6667
1824	1	0	72	158	70	28.0404	0	0	0	0	0	0	0	0	0	0	12.9	289	14	7	3.8	1	0.58	60	143	3.7	104	2000	100	0	0	290	319	1	0	1	1	1	13	42	1	287	0	0	2.8	0	62
1825	0	0	49	153	45	19.223	0	0	0	1	0	0	0	0	1	1	13.1	257	17	25	4	0	0.59	60	144	4	109	2200	100	0	0	775	210	0	0	0	0	1	1	13	0	917	0	0	3.3	60	65
1826	0	0	51	150	60.3	26.8	0	0	0	0	0	0	0	0	0	1	12.9	277	21	23	3.9	1	0.64	60	142	4	106	1650	0	0	0	900	218	0	0	0	1	1	1	5	0	983	0	0	3.2	60	75
1827	0	1	49	165.1	62.5	22.929	0	1	0	0	1	0	0	0	0	0	14.8	243	22	21	4.1	0	0.81	60	142	4.4	104	1850	0	0	0	970	265	0	0	0	1	1	1	6	0	1016	0	0	3.3	60	56.6667
1828	0	0	68	147	55	25.452	0	1	0	1	0	0	0	0	1	0	13.7	372	22	27	4.2	0	0.53	60	145	4.3	106	1200	0	0	0	620	250	0	0	0	1	1	1	5	0	1008	0	0	3	60	66.6667
1829	0	0	74	148.6	52.6	23.82	1	1	0	0	0	1	0	0	1	0	10.5	347	19	7	4.2	0	1.44	36	137	5	102	2000	0	0	0	760	290	1	0	0	1	1	1	7	0	394	0	0	3.3	49	51.6667
1830	0	0	68	149.4	58.3	26.12	0	1	0	1	0	0	0	0	1	0	14.1	258	28	41	4	0	0.67	88	142	4.4	105	1700	100	0	0	380	230	0	0	0	1	1	1	6	0	1010	0	0	3.3	60	58.3333
1831	0	1	49	166.1	87.4	31.679	0	1	0	1	1	0	0	0	1	1	15.3	255	41	52	3.7	1	0.92	87	146	4.6		1800	100	0	0	500	250	0	0	0	1	1	1	6	0	968	0	0	3	60	58.3333
1832	0	1	65	166.8	66.35	23.848	1	0	0	0	0	0	0	0	0	1	12.4	255	16	20	4	0	0.83	60	141	4.2	106	1000	100	0	0	370	297	0	0	0	0	1	1	5	0	1016	0	0	3.4	60	61.6667
1833	0	1	44	170	73.2	25.329	0	0	0	0	0	0	0	0	0	1	17.1	224	26	35	4.5	0	0.99	82	141	4.2	103	2800	50	0	0	1000	430	0	0	0	0	1	1	13	0	1018	0	0	3.4	60	73.3333
1834	0	0	56	158.8	65.5	25.974	0	0	0	0	0	0	0	0	1	0	13	237	19	17	4.2	0	0.64	60	143	4.2	103	1400	100	0	0	1000	225	0	0	0	1	1	1	6	0	1015	0	0	3.8	60	65
1835	0	0	68	157.1	66	26.742	0	1	0	1	0	0	0	0	0	0	13	214	15	11	4.5	0	0.53	60	142	3.8	105	4000	0	0	0	2240	410	0	0	0	0	1	1	7	0	997	0	0	3.2	60	60
1836	0	1	44	177	73.8	23.556	0	1	0	1	1	0	0	0	1	1	15.2	337	26	32	4	0	0.9	60	139	3.4		1500	0	0	0	600	230	0	0	0	1	1	1	5	0	863	0	0	3.3	60	61.6667
1837	0	0	59	150	56.1	24.933	0	0	0	0	0	0	1	0	1	0	13.5	265	20	14	4.1	0	0.54	60	141	4.1	105	1500	100	0	0	840	247	0	0	0	1	1	1	8	0	1012	0	0	3.2	60	61.6667
1838	0	0	61	143.9	57.2	27.623	0	1	0	1	0	0	0	1	1	0	13.6	176	21	21	4.3	0	0.57	60	141	4	105	1800	0	0	0	1030	355	0	0	0	0	1	1	14	0	956	0	0	3.2	60	60
1839	1	1	33	175	70	22.8571	0	0	0	1	0	0	0	0	0	1	12.7	501	27	58	3.8	1	0.85	60	140	4.3	107	2400	0	0	0	850	466	0	0	0	1	1	3	8	0	1002	0	0	3.1	0	71.6667
1840	0	1	63	161.4	61.9	23.762	0	1	0	0	0	0	0	0	0	1	15.1	234	12	10	4.9	0	1.31	55	142	4.9	104	2150	0	0	0	1350	295	0	0	0	1	1	1	6	0	991	0	0	3.4	0	60
1841	0	0	62	160	80.1	31.289	1	1	0	1	0	1	0	0	1	0	14.2	302	16	21	4.2	0	0.66	60	144	4.5	107	2000	0	0	0	1000	280	0	0	0	1	1	1	5	0	991	0	0	3.5	60	65
1842	0	0	40	159	66	26.107	0	0	0	0	0	0	0	0	0	0	13.9	278	9	9	4.2	0	0.8	80	138	5.8	103	2400	100	0	0	2400	415	0	0	0	1	1	1	6	0	981	0	0	2.6	60	58.3333
1843	0	1	52	169.5	65.95	22.955	0	1	0	1	0	0	0	0	0	1	14.1	262	19	15	4.9	0	0.85	60	140	4.1	100	1700	0	0	0	700	180	0	0	0	0	1	1	4	0	980	0	0	3.5	60	65
1844	0	0	65	154	57.9	24.414	0	1	0	1	0	0	0	0	0	0	13	303	17	10	4	0	0.58	60	143	4.6	106	1700	0	0	0	950	205	0	0	0	1	1	1	5	0	990	0	0	3.2	60	65
1845	0	0	50	161.6	63.3	24.239	0	0	0	0	0	0	0	0	0	0	10.6	269	15	22	4.2	0	0.55	60	139	4	104	1500	0	0	0	820	320	0	0	0	0	1	1	8	0	1002	0	0	3.5	60	65
1846	0	0	58	151	56.3	24.692	0	0	0	0	0	0	0	0	0	0	11.7	206	19	13	3.8	1	0.61	60	139	3.4	102	2000	0	0	0	1420	270	0	0	0	1	1	1	8	0	994	0	0	3.2	60	66.6667
1847	1	0	42	160	60	23.4375	0	0	0	0	0	0	0	0	0	0	12.6	196	19	10	4.1	0	0.52	60	141	4.1	106	2300	200	0	0	500	388	1	0	0	1	1	5	13	0	1008	0	0	2.7	0	63.3333
1848	0	1	58	166.3	67.5	24.407	0	1	0	1	0	1	0	0	1	1	14.6	189	23	35	4.1	0	0.97	79	140	4.1	101	1900	25	0	0	100	310	0	0	0	0	1	1	6	0	984	0	0	3.4	0	63.3333
1849	0	0	32	159	46	18.195	0	0	0	0	0	0	0	0	0	0	12.8	234	11	10	4	0	0.55	60	141	4.3	106	1750	0	0	0	1480	290	0	0	0	1	1	1	7	0	975	0	0	3.2	60	65
1850	0	0	64	161.5	47.6	18.25	0	1	0	1	0	0	0	0	0	0	12.2	343	16	14	4.2	0	0.68	87	142	4.2	108	2150	0	0	0	1225	400	0	0	0	1	1	1	6	0	983	0	0	3.5	60	65
1851	0	1	30	170	53	18.339	0	0	0	0	0	0	0	0	0	1	13.6	267	24	31	4.6	0	0.85	60	140	4.6	103	2000	0	0	0	360	265	0	0	0	0	1	1	6	0	974	0	0	3.6	60	65
1852	1	0	63	154	49	20.6612	0	0	0	1	0	0	0	0	0	0	14.1	190	25	14	4.2	0	0.59	60	135	4	100	1900	200	0	0	920	288	0	0	0	1	1	8	13	0	1003	0	0	2.8	0	60
1853	1	0	46	163	70	26.3465	0	0	0	1	0	0	0	0	0	0	13	251	21	22	3.8	1	0.6	60	139	4	106	1300	100	0	0	1100	208	0	0	0	1	1	2	7	0	1003	0	0	3.5	0	57
1854	0	1	37	159.1	73.1	28.879	0	0	0	0	0	0	0	0	0	1	16.2	228	31	46	4.4	0	0.7	60	140	4.5	102	2000	0	0	0	980	227	0	0	0	1	1	1	5	0	925	0	0	3.3	60	71.6667
1855	0	0	62	153.4	63	26.773	0	1	0	1	1	0	0	0	1	0	13.9	181	23	31	3.8	1	0.61	60	144	4.5	108	1800	0	0	0	800	323	0	0	0	1	1	3	26	0	921	0	0	2.6	60	65
1856	0	0	58	153	53.7	22.94	0	1	0	0	0	1	0	0	0	0	13.6	251	19	32	4	0	0.62	60	143	4.3	105	2100	0	0	0	780	245	0	0	0	0	1	1	5	0	970	0	0	3	0	63.3333
1857	0	0	70	145.8	59.8	28.131	0	1	0	1	0	1	1	0	0	0	13.7	226	17	10	4.1	0	0.67	87	139	3.7	103	1500	0	0	0	700	200	0	0	0	1	1	1	6	0	980	0	0	3.2	60	61.6667
1858	0	0	49	156	59.2	24.326	0	1	0	1	0	1	0	1	0	0	11.6	243	20	29	4	0	0.57	60	142	4.1	104	2300	100	0	0	1040	322	0	0	0	0	1	1	6	0	904	0	0	3.3	60	71.6667
1859	0	0	63	155.6	41.4	17.099	0	0	0	0	0	0	0	0	0	0	11	204	22	14	4.3	0	0.79	74	141	4.7	102	3300	0	0	0	1830	255	0	0	0	0	1	1	5	0	977	0	0	3.6	60	55
1860	1	0	54	158	60	24.0346	0	0	0	0	0	0	0	0	0	0	12.8	332	28	18	4	0	0.6	60	138	3	102	2100	100	0	0	410	316	0	0	0	1	1	6	13	0	995	0	0	2.8	0	58.6667
1861	0	0	58	158.1	54.5	21.804	0	0	0	0	0	0	0	0	0	0	14.4	262	21	22	4.1	0	0.73	82	142	4	107	1500	0	0	0	410	290	0	0	0	1	1	1	6	0	954	0	0	3.2	60	63.3333
1862	0	0	39	167.5	66.3	23.631	0	0	0	0	0	0	0	0	0	0	13.2	202	16	13	3.9	1	0.56	60	140	4.4	104	1500	0	0	0	1150	225	0	0	0	0	1	1	6	0	956	0	0	3.1	60	70
1863	0	1	52	167.8	71.6	25.429	0	0	0	0	0	0	1	0	0	1	15.7	202	34	76	3.9	1	1.05	74	141	4.3	103	2300	0	0	0	17	300	0	0	0	1	1	1	5	0	554	0	0	3.2	0	61.6667
1864	0	1	53	165.9	73.5	26.705	0	1	0	1	1	0	1	1	0	1	10.4	337	15	10	4.2	0	1.1	70	145	4.3	108	2050	0	0	0	550	315	1	0	0	1	1	1	8	0	912	0	0	3.4	0	68.3333
1865	0	0	63	145.9	53.5	25.133	0	1	0	1	0	0	0	1	1	0	13.2	329	21	27	4.1	0	0.69	86	144	4.5	108	1500	0	0	0	830	277	0	0	0	0	1	1	6	0	891	0	0	3.5	60	61.6667
1866	0	0	46	165	56.5	20.753	0	0	0	0	0	0	0	0	0	0	11.6	236	14	8	3.7	1	0.52	60	141	4.2	102	900	0	0	0	210	240	0	0	0	1	1	1	6	0	959	0	0	2.7	60	65
1867	0	0	43	154.4	53.4	22.4	0	0	0	0	0	0	0	0	0	0	13.6	245	12	7	4.2	0	0.62	60	139	3.9	106	2000	0	0	0	845	243	0	0	0	0	0	0	5	0	962	0	0	0	0	68.3333
1868	0	1	62	171	77	26.333	0	1	0	1	1	0	0	0	0	0	13.1	242	19	14	4.1	0	0.76	60	141	4.4	103	2200	0	0	0	1200	215	0	0	0	0	0	0	5	0	955	0	0	0	0	63.3333
1869	0	0	56	159	58.9	23.298	0	0	0	1	0	0	0	0	0	0	13.2	263	24	16	4.1	0	0.71	85	142	3.7	108	800	0	0	0	110	197	0	0	0	1	1	1	6	0	919	0	0	3.5	60	65
1870	0	1	45	170	64.4	22.284	0	1	0	1	1	0	0	0	0	0	14	172	16	11	4.1	0	0.97	84	145	4.1	105	1400	0	0	0	700	175	0	0	0	1	0	0	5	0	940	0	0	0	0	66.6667
1871	0	1	64	175.5	65.7	21.331	0	0	0	1	0	0	0	0	0	1	14	201	20	6	3.7	1	0.75	60	141	4.7	102	2000	0	0	0	800	255	0	0	0	1	1	1	5	0	724	0	0	2.8	60	58.3333
1872	0	0	65	155.6	66.5	27.466	0	1	0	1	1	0	0	0	0	0	14.2	194	17	13	4.3	0	0.49	60	142	4	103	2400	0	0	0	1280	388	0	0	0	1	1	1	6	0	903	0	0	3.4	60	66.6667
1873	0	0	44	160	58	22.656	0	1	0	1	0	0	0	0	0	0	13.3	213	24	31	4	0	0.69	60	137	4.7	103	1900	0	0	0	1110	280	0	0	0	1	1	1	5	0	935	0	0	3.4	60	65
1874	0	1	43	166	76	27.58	0	0	0	1	0	0	0	0	1	1	13.8	289	21	35	4.2	0	0.85	60	140	4.4	104	3000	0	0	0	990	276	0	0	0	1	1	1	5	0	962	0	0	3.3	60	60
1875	0	0	71	159.8	74.95	29.351	0	1	0	1	1	0	1	0	1	0	13.9	184	21	17	4.2	0	0.89	63	141	4.5	102	1500	0	0	0	490	217	0	0	0	0	1	1	7	0	953	0	0	3.5	0	65
1876	0	0	65	156	65.8	27.038	0	1	0	1	0	0	0	1	1	0	12.3	193	15	14	4.2	0	0.68	87	140	4.2	107	1150	0	0	0	320	220	0	0	0	1	1	1	7	0	862	0	0	3	60	61.6667
1877	0	0	42	163.6	54.8	20.4745	0	0	0	0	0	0	0	0	0	0	12.3	203	20	25	4	0	0.57	60	140	3.8	105	2100	0	0	0	1110	275	0	0	0	1	1	1	5	0	938	0	0	3.5	60	65
1878	0	0	47	159	56	22.151	0	1	0	0	0	0	0	0	0	0	12.7	386	17	13	3.9	1	0.64	90	135	4.1	101	2250	0	0	0	1800	238	0	0	0	1	1	1	7	0	471	0	0	3.1	90	65
1879	0	1	70	169.4	63.9	22.268	0	0	0	0	0	0	0	0	0	1	14.6	165	20	16	4.2	0	0.84	60	146	4.3	105	1300	0	0	0	300	207	0	0	0	1	0	0	5	0	941	0	0	0	0	56.6667
1880	1	0	49	159	60	23.7332	0	1	0	1	0	0	0	0	0	0	13.6	277	17	13	3.8	1	0.58	60	142	3.4	110	700	100	0	0	365	242	0	0	0	1	1	2	11	0	961	0	0	3.5	0	66.6667
1881	0	0	78	147.2	59.2	27.322	0	0	0	0	0	0	0	0	0	0	14.1	200	11	8	3.8	1	0.67	85	142	4.2	107	2100	0	0	0	950	280	0	0	0	0	1	1	7	0	952	0	0	3.1	60	62
1882	0	0	57	159.8	58.05	22.733	0	1	0	1	0	0	0	0	0	0	12.9	222	24	17	4.4	0	0.69	88	145	3.8	108	1300	50	0	0	720	220	0	0	0	1	1	1	5	0	941	0	0	3.5	60	56.6667
1883	0	0	52	157.8	66	26.5051	0	0	0	0	0	0	0	0	0	0	12.8	232	52	18	3.9	1	0.32	60	143	3.8	104	2400	50	0	0	730	210	0	0	0	1	1	1	5	0	927	0	0	3.1	60	56.6667
1884	0	0	53	156.4	70	28.617	0	1	0	1	1	0	0	0	0	0	13.2	214	14	15	3.4	1	0.55	60	142	4.3	105	900	0	0	0	420	215	0	0	0	1	0	0	5	0	935	0	0	0	0	65
1885	0	0	46	165.5	73.2	26.725	0	0	0	0	0	0	0	0	0	0	10.5	226	14	9	3.6	1	0.63	60	142	3.8	108	1900	0	0	0	950	320	0	0	0	1	1	2	6	0	938	0	0	2.7	60	58.3333
1886	0	0	60	160.6	67.05	25.996	0	0	0	0	0	0	0	0	0	0	12.1	199	13	11	2.9	1	0.59	60	140	3.5	108	1500	0	0	0	1160	340	0	0	0	1	1	1	11	0	942	0	0	2.8	60	58.3333
1887	0	0	64	146.9	58.2	26.97	0	1	0	1	0	0	0	0	1	0	12	346	17	12	3.9	1	0.43	60	139	3.1	104	2300	100	0	0	910	250	0	0	0	0	1	1	5	0	900	0	0	3.6	60	61.6667
1888	0	0	56	156.8	56.9	23.143	0	1	0	1	0	0	0	0	0	1	11.6	114	36	19	3.4	1	0.66	60	146	3.9	109	3500	0	0	0	1870	210	0	0	0	1	1	1	5	0	904	0	0	3	60	63.3333
1889	0	0	74	151	64	28.069	1	1	0	1	0	0	0	0	0	0	13	272	32	33	3.9	1	0.79	71	142	4.2	105	1000	0	0	0	470	250	0	0	0	1	1	1	5	0	883	0	0	3.1	60	63.3333
1890	0	0	44	160	77	30.078	0	0	0	0	0	0	0	0	0	0	13.6	388	34	47	4.1	0	0.59	60	139	4	103	500	0	0	0	35	110	0	0	0	1	1	1	9	0	918	0	0	3.4	60	68.3333
1891	0	0	58	162.9	75.4	28.414	0	1	0	1	0	0	1	0	0	0	13.4	224	33	55	4.6	0	0.54	60	144	3.9	109	2800	0	0	0	1940	430	0	0	0	1	1	1	8	0	918	0	0	3.4	60	71.6667
1892	0	0	56	151	44.8	19.6483	0	1	0	1	1	1	0	1	1	0	11.3	239	14	11	3.2	1	0.45	60	143	3.7	108	1600	0	0	0	465	230	0	0	0	1	1	1	6	0	907	0	0	3.1	60	55
1893	0	0	61	155.9	59.9	24.645	0	1	0	0	0	0	0	0	0	1	12.4	255	43	72	3.8	1	0.6	60	141	4.3	105	1300	0	0	0	650	263	0	0	0	1	1	1	4	0	906	0	0	3.2	60	63.3333
1894	0	1	55	171	62.3	21.306	0	0	0	0	0	0	0	0	0	1	13.6	236	20	22	4.2	0	0.81	60	140	4.1	104	2000	50	0	0	1200	215	0	0	0	0	1	1	5	0	920	0	0	3.2	60	60
1895	0	1	56	168.8	68.95	24.199	0	1	0	1	1	0	0	0	0	1	13.7	306	14	14	4	0	1.06	72	132	4.5	93	1200	0	0	0	170	245	0	0	0	1	1	1	5	0	913	0	0	3.2	60	60
1896	0	0	50	159	57.5	22.744	0	1	0	1	0	0	0	0	0	0	12.4	217	47	113	3.6	1	0.59	60	142	4.1	106	1800	0	0	0	1410	327	0	0	0	1	1	12	16	0	927	0	0	2.8	60	58.3333
1897	0	1	51	170.5	65	22.36	1	1	0	1	0	0	1	0	0	1	13.5	229	23	31	4.3	0	0.55	60	142	4	110	1500	0	0	0	760	267	0	0	0	1	1	1	6	0	875	0	0	3.5	60	61.6667
1898	0	0	72	154	77	32.468	1	1	0	1	1	1	0	1	1	0	12.8	203	20	11	3.5	1	0.64	60	140	4.3	104	2250	200	0	0	1600	320	1	0	0	1	1	1	38	0	814	0	0	3.4	60	63.3333
1899	0	0	33	164.8	49.7	18.2996	0	0	0	0	0	0	0	0	0	1	12.5	240	16	14	4.1	0	0.58	60	142	4.4	105	1500	0	0	0	450	240	0	0	0	1	1	1	5	0	892	0	0	3.6	60	65
1900	0	0	61	151	61	26.753	0	1	0	1	0	0	0	0	0	0	13.2	164	24	14	3.9	1	0.63	60	143	4	105	1300	0	0	0	250	215	0	0	0	1	1	1	5	0	892	0	0	3	60	63.3333
1901	0	0	72	151.3	59.5	25.992	1	1	1	1	1	0	0	0	0	0	11.1	272	29	10	3.9	1	1.29	41	141	4.5	105	1200	0	0	0	500	260	0	0	0	1	1	1	6	0	898	0	0	2.9	56	58.3333
1902	0	1	62	163	68	25.594	0	1	0	1	1	0	0	0	0	0	14.7	303	15	22	3.9	1	0.9	86	142	4.4	109	900	0	0	0	550	190	0	0	0	1	1	1	5	0	914	0	0	3.2	60	51.6667
1903	0	0	53	160.8	67.9	26.26	0	0	0	0	0	0	0	0	0	1	14.1	224	19	21	4.4	0	0.76	80	143	4.1	102	1350	0	0	0	640	225	0	0	0	1	1	1	6	0	891	0	0	3.7	60	65
1904	0	0	26	169.8	60.5	20.9836	0	0	0	0	0	0	0	0	0	0	14.2	290	18	14	4.7	0	0.71	60	138	3.9	101	1200	0	0	0	1050	225	0	0	0	1	1	1	7	0	911	0	0	3.8	60	61.6667
1905	0	1	50	172.7	69	23.135	0	0	0	0	0	0	0	0	0	0	14.7	238	26	24	4.1	0	0.85	60	140	4	102	1600	0	0	0	570	216	0	0	0	1	1	1	5	0	878	0	0	3.2	60	60
1906	0	0	53	158.7	70	27.794	1	1	0	1	1	0	0	0	1	0	13.1	322	11	22	4.2	0	0.75	81	139	3.8	101	1500	0	0	0	650	230	0	0	0	1	1	1	5	0	889	0	0	3.5	60	60
1907	0	0	60	158	47.9	19.1876	0	0	0	0	0	0	0	0	0	0	14.5	247	31	31	4.4	0	0.96	59	143	5.2	103	1700	0	0	0	800	270	0	0	0	0	1	1	6	0	892	0	0	3.3	0	60
1908	0	0	53	152	52.8	22.853	0	1	0	1	0	0	0	0	0	0	11.7	170	18	16	4.5	0	0.6	60	141	3.5	103	1400	0	0	0	180	140	1	0	0	1	1	2	8	0	882	0	0	2.8	60	60
1909	1	0	66	163	50	18.8189	0	0	0	0	0	0	0	0	0	0	10.8	182	29	19	3.5	1	0.46	60	141	3.8	106	1500	150	0	0	1380	238	0	0	0	1	1	2	8	0	914	0	0	2.4	0	52.6667
1910	0	1	57	183	83.2	24.844	0	0	0	0	0	0	1	0	1	1	15.6	230	40	32	4	0	1.05	73	142	3.9	102	1500	0	0	0	1190	245	0	0	0	0	1	1	5	0	878	0	0	3.3	0	58.3333
1911	0	0	57	156.1	66.9	27.455	1	1	0	1	1	0	0	1	0	0	12.9	235	38	39	4.1	0	1.03	55	142	4.2	108	2200	0	0	0	450	413	0	0	0	1	1	1	6	0	893	0	0	3.3	0	63.3333
1912	0	1	52	165.8	68.1	24.773	0	0	0	0	0	0	0	0	0	1	16.1	202	20	26	4.7	0	0.84	60	144	4.5	104	2000	0	0	0	1100	270	0	0	0	1	1	1	6	0	896	0	0	3.7	60	58.3333
1913	0	1	62	171	74	25.307	0	1	0	1	0	0	0	0	0	1	16.5	275	18	38	3.9	1	1.1	68	135	3.8	95	2400	100	0	0	1550	340	0	0	0	1	1	1	8	0	898	0	0	3.3	60	58.3333
1914	0	0	45	162	62.6	23.853	0	0	0	0	0	0	0	0	0	0	12.8	236	15	15	3.7	1	0.57	60	141	4.4	108	1200	0	0	0	600	182	0	0	0	0	0	0	5	0	883	0	0	3.2	60	60
1915	0	0	62	143.8	58.8	28.4354	0	1	0	1	0	0	0	0	0	0	13.9	291	21	17	4.1	0	0.44	60	143	4.2	107	2200	0	0	0	1450	260	0	0	0	0	0	0	5	0	885	0	0	3	60	61.6667
1916	0	0	43	149.8	57.25	25.512	0	0	0	0	0	0	0	0	0	0	14.6	183	46	68	3.8	1	0.6	60	141	3.9	103	1800	0	0	0	520	310	0	0	0	1	1	1	7	0	862	0	0	3	60	63.3333
1917	0	0	66	153.5	51.75	21.963	0	1	0	0	1	0	0	0	0	0	13	290	18	16	3.5	1	0.59	60	143	4.4	105	1700	0	0	0	840	280	1	0	0	1	1	1	6	0	883	0	0	3	60	56.6667
1918	0	0	53	158	64.9	25.997	0	0	0	0	0	0	0	0	1	0	12.4	222	27	33	4.1	0	0.72	85	144	4.2	109	1950	0	0	0	1090	285	0	0	0	1	1	1	6	0	856	0	0	3.5	60	61.6667
1919	0	1	56	177.3	68	21.632	0	1	0	1	0	0	0	0	0	0	14.2	216	19	24	4	0	1.05	73	144	4	104	1700	0	0	0	100	235	0	0	0	1	1	1	5	0	249	0	0	3	0	63.3333
1920	0	0	27	164.6	50.5	18.639	0	0	0	0	0	0	0	0	0	0	10.3	235	26	32	4	0	0.69	60	140	4.1	102	1700	0	0	0	900	258	1	0	0	0	1	1	6	0	876	0	0	3.2	60	65
1921	0	0	59	156.7	62.8	25.575	0	1	0	1	0	0	0	0	0	0	12.8	333	17	11	4.1	0	0.52	60	144	3.9	107	1200	0	0	0	390	295	0	0	0	1	1	1	7	0	876	0	0	3.7	60	55
1922	0	0	62	145.3	57.45	27.212	0	1	0	1	0	0	0	1	1	0	14.1	195	36	37	4.1	0	0.77	76	145	3.6	104	1450	0	0	0	700	260	0	0	0	0	1	1	4	0	863	0	0	3.3	60	58.3333
1923	0	0	62	154.5	60.5	25.345	0	1	0	0	0	0	0	0	1	0	14.1	191	18	20	4.1	0	0.66	60	142	4.3	102	1800	0	0	0	900	230	0	0	0	1	1	1	5	0	809	0	0	3.3	60	68.3333
1924	0	1	59	175	84	27.429	0	1	0	1	0	0	0	0	1	1	14.2	181	40	18	3.1	1	0.71	60	141	4.1	105	4400	100	0	0	2650	390	0	0	0	1	1	1	7	1	218	0	0	3	60	63.3333
1925	0	1	63	167	71	25.458	0	0	0	0	0	0	0	0	0	1	14.2	119	20	17	3.9	1	0.77	90	139	4.1	103	600	0	0	0	145	205	0	0	0	1	1	1	5	0	486	0	0	3.2	90	53.3333
1926	0	1	54	170	68	23.529	0	1	0	1	1	0	0	0	0	1	14.6	278	16	21	3.9	1	0.84	60	143	4.4	104	2150	0	0	0	1055	250	0	0	0	0	1	1	7	0	841	0	0	3.5	60	65
1927	0	0	52	157	69	27.993	0	0	0	0	0	0	0	0	0	0	12.1	287	18	14	3.7	1	0.54	60	142	4.3	104	1700	0	0	0	970	262	0	0	0	1	1	1	5	0	864	0	0	2.9	60	66.6667
1928	0	0	62	160.1	75.3	29.377	1	1	0	1	1	0	0	1	0	1	14.3	169	63	116	4.4	0	0.79	74	137	3.8	101	1800	0	0	0	410	260	0	0	0	1	1	1	6	0	828	0	0	3.2	60	58.3333
1929	0	1	53	170	74	25.606	0	0	0	0	0	1	0	0	0	1	14	199	37	39	3.8	1	0.85	60	141	4.3	104	1600	0	0	0	560	263	0	0	0	1	1	1	4	0	864	0	0	3.4	60	56.6667
1930	0	1	57	161.2	57	21.935	0	0	0	0	0	0	0	0	0	0	15.6	266	24	39	4	0	1.05	73	140	4.2	102	1850	0	0	0	580	230	0	0	0	1	1	1	4	0	822	0	0	3.2	0	63.3333
1931	0	0	64	155.9	59	24.275	0	0	0	0	0	0	0	0	0	0	12.5	230	15	11	3.9	1	0.76	77	142	4.1	107	1200	0	0	0	500	240	0	0	0	1	1	1	12	0	857	0	0	3.5	60	61.6667
1932	0	1	54	173.3	77	25.639	0	0	0	0	0	0	0	0	0	0	17	190	43	89	4.1	0	0.91	87	142	4.1		1300	0	0	0	1320	338	0	0	0	1	1	1	4	0	808	0	0	3	0	73.3333
1933	1	1	41	170	65	22.4913	0	0	0	0	0	0	0	0	0	1	15.9	258	25	20	4.2	0	1	84	139	3.5	101	1350	0	0	0	205	310	0	0	0	0	1	5	11	0	870	0	0	3.1	60	75
1934	0	0	54	156.1	60.1	24.664	0	0	0	0	0	0	0	0	0	0	13.8	153	19	23	3.8	1	0.68	60	138	4.5	105	1900	0	0	0	1030	312	0	0	0	1	1	1	4	0	830	0	0	3.4	60	63.3333
1935	0	0	55	160.2	65.9	25.678	0	1	0	1	0	0	0	0	0	0	14	243	23	16	4.3	0	0.56	60	140	3.7	100	2600	0	0	0	760	265	0	0	0	1	1	3	18	0	829	0	0	3.3	60	60
1936	0	0	48	154.9	51.65	21.526	0	0	0	0	0	0	0	0	0	0	8.9	267	20	18	3.5	1	0.71	88	140	4.8	105	1000	0	0	0	590	175	0	0	0	0	1	1	5	0	827	0	0	3.2	60	55
1937	0	0	58	155.5	59.05	24.421	0	0	0	0	0	0	0	0	1	0	12.5	183	19	8	4.1	0	0.7	86	143	3.6	109	1200	0	0	0	290	335	0	0	0	0	1	1	5	0	791	0	0	3.4	60	58.3333
1938	1	0	82	140	40	20.4082	0	0	0	0	0	0	0	0	0	0	14.1	127	20	12	3.8	1	0.67	84	140	3.7	103	900	60	0	0	110	235	0	0	0	0	1	7	17	0	852	0	0	2.6	60	65
1939	0	0	61	152.7	52	22.301	0	0	0	0	0	0	0	0	1	0	11.5	236	20	16	3.7	1	0.55	60	143	4.1	107	900	0	0	0	620	185	0	0	0	1	1	1	6	0	802	0	0	3.3	60	63.3333
1940	0	0	55	162.3	55.6	21.108	0	0	0	0	0	0	0	0	0	0	15.2	248	28	23	4.4	0	0.87	68	140	4.3	105	2200	0	0	0	820	217	0	0	0	1	1	1	4	0	827	0	0	3.3	60	63.3333
1941	0	0	41	152	47.1	20.386	0	0	0	0	0	0	0	0	0	0	14	201	14	10	3.7	1	0.59	60	141	3.7	106	2000	0	0	0	1020	247	0	0	0	1	1	1	5	0	823	0	0	3.6	60	65
1942	0	1	50	171	75.8	25.923	0	0	0	0	0	0	0	0	0	1	15.1	189	31	40	4.1	0	0.83	60	140	4.2	101	2100	0	0	0	1300	288	0	0	0	1	1	1	5	0	827	0	0	3.6	60	65
1943	0	0	66	157.6	58.7	23.633	0	1	0	1	0	0	1	0	0	1	13.6	220	20	16	4.4	0	0.61	60	144	4.5	107	1600	0	0	0	900	215	0	0	0	1	1	1	9	0	816	0	0	3.8	60	68.3333
1944	0	0	71	149.6	58.55	26.162	0	1	0	1	0	0	0	1	1	0	12	282	15	13	3	1	0.62	90	144	4.2	107	600	0	0	0	140	205	0	0	0	1	1	1	6	0	613	0	0	3.1	90	66.6667
1945	0	0	51	150.5	61.7	27.24	1	0	0	0	0	0	0	0	0	0	13.9	257	14	24	4.2	0	0.68	60	142	4.3	105	1700	0	0	0	700	255	0	0	0	1	1	1	6	0	836	0	0	3.4	60	58.3333
1946	0	0	71	154	53.6	22.601	0	1	0	1	1	1	0	0	0	0	14	197	16	8	3.9	1	0.61	60	143	3.8	104	1900	0	0	0	930	365	0	0	0	0	1	1	8	0	696	0	0	3.4	60	63.3333
1947	0	1	59	171.4	76	25.87	0	0	0	0	0	0	0	0	0	1	15.7	294	21	16	4	0	0.78	90	142	4.3	103	1500	0	0	0	1150	205	0	0	0	1	1	1	7	0	459	0	0	3.5	90	61.6667
1948	0	0	49	154	53.2	22.432	0	1	0	1	1	0	0	0	0	0	14	243	20	16	4.4	0	0.58	60	139	4.4	105	1550	0	0	0	130	220	0	0	0	1	0	0	5	0	820	0	0	0	0	61.6667
1949	0	0	67	152.2	60.4	26.074	0	1	0	1	1	0	1	0	0	0	13.6	279	16	13	4.3	0	0.64	60	143	4.5	106	1750	0	0	0	990	240	0	0	0	1	1	1	7	0	815	0	0	3.4	60	58.3333
1950	0	0	55	150	58.4	25.956	1	1	1	1	0	1	0	1	1	0	13.3	257	29	36	4.2	0	0.59	60	143	4.3	104	1400	0	0	0	280	243	0	0	0	0	1	1	6	0	634	0	0	3.8	0	66.6667
1951	0	1	37	168.7	65	22.839	0	0	0	0	0	0	0	0	0	1	13.5	209	17	23	3.9	1	0.9	60	142	4.4	105	1600	0	0	0	730	257	0	0	0	1	1	1	5	0	829	0	0	3	60	60
1952	1	1	44	168	65	23.03	0	0	0	0	0	0	0	0	0	1	15.6	221	24	25	4.1	0	0.68	60	136	4	101	1600	150	0	0	690	322	0	0	0	1	1	9	28	0	830	0	0	2.9	0	62.6667
1953	0	0	63	157	66.3	26.898	0	1	0	1	0	1	0	0	0	1	13.6	259	20	30	3.9	1	0.64	60	144	4.6	109	1950	0	0	0	930	450	0	0	0	1	1	2	7	0	801	0	0	2.9	60	71.6667
1954	0	1	60	165.1	71.3	26.157	0	1	0	1	1	0	0	0	0	1	13.8	222	28	44	3.9	1	1	76	142	4.3	105	2050	0	0	0	1530	235	0	0	0	1	1	1	5	0	806	0	0	3.5	60	68.3333
1955	0	1	58	164	61	22.68	0	0	0	0	0	0	0	0	0	1	15	231	19	15	3.9	1	0.88	89	142	4.2	107	2850	0	0	0	775	385	0	0	0	1	1	1	7	0	815	0	0	3.8	60	75
1956	0	1	40	169	76.6	26.82	0	0	0	0	0	0	0	0	0	1	15	192	19	29	4.3	0	0.88	60	141	4.1	104	1450	0	0	0	1020	275	0	0	0	1	1	1	6	0	808	0	0	2.9	60	65
1957	0	1	51	170	70.4	24.36	0	0	0	0	0	0	0	0	0	1	14	243	17	14	4	0	0.76	90	141	3.9	104	1800	0	0	0	1050	248	0	0	0	1	1	1	5	0	372	0	0	3.1	90	70
1958	0	0	61	161	64.9	25.038	0	1	0	1	0	0	0	0	1	0	13.4	336	16	15	4.1	0	0.55	90	144	4.2	106	1300	0	0	0	440	245	0	0	0	1	1	1	7	0	368	0	0	3.2	90	65
1959	0	0	60	157.2	57.5	23.2682	0	1	0	1	1	0	0	0	0	0	13.1	268	17	14	4.3	0	0.71	84	144	4.4	104	1800	0	0	0	360	410	0	0	0	1	1	1	7	0	764	0	0	3.4	60	65
1960	0	1	56	161.5	67.45	25.86	0	0	0	0	0	0	0	0	0	1	15.8	210	28	40	4.1	0	0.85	60	144	4.3	104	1900	0	0	0	1000	250	0	0	0	1	1	1	6	0	800	0	0	3.5	60	61.6667
1961	0	0	43	154.6	48.2	20.166	0	0	0	1	0	0	1	0	0	0	13.2	260	26	28	3.9	1	0.72	88	141	3.6	104	1700	0	0	0	700	340	0	0	0	1	1	1	6	0	739	0	0	2.9	60	66.6667
1962	0	0	54	159.5	63.6	25	0	1	0	0	1	0	1	1	0	0	12.6	266	17	11	3.8	1	0.61	60	142	4.3	104	1300	0	0	0	400	262	0	0	0	0	1	1	6	0	749	0	0	3.1	60	73.3333
1963	0	0	71	148.7	57.6	26.05	1	1	1	0	1	0	0	1	1	0	11.4	201	23	19	3.7	1	0.71	81	136	4.7	98	1500	0	0	0	200	260	0	0	0	0	1	1	6	0	723	0	0	2.9	60	68.3333
1964	0	1	56	164.4	79.1	29.267	1	0	0	0	0	0	0	0	0	1	14.8	150	23	14	4.4	0	0.79	60	144	4	106	1000	0	0	0	550	312	0	0	0	1	1	1	24	0	749	0	0	3.4	60	55
1965	0	0	78	153.7	55.85	23.642	0	1	0	1	0	0	0	0	1	0	12.7	271	14	17	3.4	1	0.6	60	144	4.2	109	1500	0	0	0	760	255	0	0	0	0	1	1	8	0	788	0	0	3.2	60	61.6667
1966	0	0	41	166	60	21.774	0	0	0	0	0	0	0	0	0	0	10.7	209	12	8	3.9	1	0.62	60	143	4.1	107	2100	0	0	0	1030	285	1	0	0	1	1	1	7	0	772	0	0	3.1	60	71.6667
1967	0	0	57	153.4	55.5	23.585	0	1	0	1	1	0	0	0	0	0	12.7	255	25	19	3.9	1	0.64	60	143	3.8	104	2100	0	0	0	960	385	0	0	0	0	1	1	7	0	785	0	0	3.2	60	55
1968	0	0	57	150	51.55	22.911	0	1	0	0	0	1	0	0	0	0	11.6	215	31	36	4.2	0	0.8	74	142	4.3	104	1400	0	0	0	520	265	0	0	0	1	1	1	6	0	778	0	0	3.1	0	65
1969	0	0	66	142.7	42.5	20.871	0	0	0	0	0	0	0	0	0	0	10.8	201	20	12	3.2	1	0.52	60	142	4.3	106	1200	0	0	0	790	260	0	0	0	1	1	1	6	0	702	0	0	2.6	60	60
1970	1	0	47	156	62	25.4767	0	0	0	1	0	0	0	0	0	0	14.6	316	24	17	4.4	0	0.57	60	139	3.4	102	4010	200	0	0	4510	295	0	0	0	1	1	31	114	0	799	0	0	2.9	0	66.6667
1971	0	0	53	161	63.2	24.382	0	1	0	1	0	0	0	0	0	0	13.3	213	14	13	4.2	0	0.72	85	142	4	103	2300	0	0	0	1560	315	1	0	0	1	1	1	6	0	774	0	0	3.2	60	71.6667
1972	0	0	64	158	62	24.836	0	1	1	1	1	0	0	0	1	0	11.6	323	18	6	3.5	1	0.71	83	143	3.8	106	1800	0	0	0	630	225	0	0	0	1	1	1	6	0	618	0	0	3.7	0	65
1973	1	0	45	158	62	24.8358	0	0	0	0	0	0	0	0	0	0	13.3	390	16	15	3.2	1	0.55	60	137	4.2	105	1600	200	0	0	650	288	0	0	0	1	1	2	8	0	796	0	0	2.4	0	65
1974	0	0	55	159.1	54.2	21.412	0	0	0	0	0	0	0	0	0	0	12.7	256	18	14	4	0	0.55	60	144	4.2	105	1100	0	0	0	250	253	0	0	0	1	1	1	7	0	781	0	0	3.1	60	65
1975	0	0	58	160.9	71.65	27.676	0	0	0	0	0	0	0	0	0	0	12.9	191	24	16	3.9	1	0.59	60	141	4.7	102	2150	0	0	0	1120	317	0	0	0	1	1	1	8	0	774	0	0	2.8	60	65
1976	0	0	74	142.2	48.3	23.886	0	1	0	1	1	0	0	0	1	1	10.5	251	20	14	3	1	0.87	64	140	4.2	104	1750	0	0	0	1660	247	0	0	0	0	1	1	8	0	702	0	0	3.3	0	60
1977	0	1	32	164.3	59.8	22.153	0	0	0	0	0	1	0	0	0	1	14.7	241	12	15	3.4	1	0.73	60	145	4.1	112	1350	150	0	0	380	250	0	0	0	1	1	1	6	0	765	0	0	3	60	58.3333
1978	0	0	66	151.5	68.1	29.67	0	0	0	0	0	0	1	0	1	0	13.3	263	27	32	4.1	0	0.71	82	142	4.1	107	3000	0	0	0	1020	545	1	0	0	0	1	2	11	0	771	0	0	2.7	60	58.3333
1979	0	1	45	180.7	88.6	27.134	0	1	0	1	0	0	0	1	0	1	15.7	260	19	29	4.1	0	1.21	65	141	4.2	102	2000	200	0	0	1880	298	0	0	0	0	1	1	7	0	753	0	0	3.3	0	70
1980	0	0	38	158.3	59.05	23.564	0	0	0	0	0	0	0	0	0	0	14.1	200	17	21	3.8	1	0.62	60	144	3.8	106	1400	0	0	0	900	288	0	0	0	1	1	1	9	0	780	0	0	3.7	60	65
1981	0	0	50	147	54.5	25.221	0	1	0	1	1	1	0	0	1	0	12.3	284	16	14	3.7	1	0.68	60	143	4	105	1750	0	0	0	680	275	0	0	0	0	1	1	6	0	778	0	0	2.8	60	58.3333
1982	1	1	49	178	75	23.6713	0	0	0	0	0	0	0	0	0	0	13.6	213	12	14	4	0	0.84	60	137	4.6	102	2600	200	0	0	1900	370	0	0	0	0	1	2	10	0	787	0	0	2.8	0	68
1983	0	0	69	151.7	53.3	23.161	0	1	0	1	0	0	0	0	1	0	13.7	200	16	13	4.4	0	0.86	65	141	4	105	1400	0	0	0	390	325	0	0	0	1	1	1	4	0	745	0	0	3.3	60	61.6667
1984	0	0	60	155	73	30.385	1	1	0	1	1	0	0	0	0		12.3	219	27	38	4	0	0.76	78	138	4.1	102	1650	0	0	0	550	245	0	0	0	1	1	1	7	0	736	0	0	2.9	60	63.3333
1985	1	0	37	165	72	26.4463	0	0	0	0	0	0	0	0	0	0	14.5	267	22	15	3.4	1	0.82	78	143	3.6	113		150	0			526			1	1	1	59	179	0	784	0	0	2.5	0
1986	0	1	51	169.6	68.4	23.78	0	0	0	0	0	0	0	0	0	1	13.9	228	23	20	3.7	1	0.79	60	141	4.3	107	1900	0	0	0	1290	255	0	0	0	1	1	1	6	0	770	0	0	3.4	60	68.3333
1987	0	0	69	149.4	54	24.193	0	1	0	0	0	0	0	0	1	0	12.9	311	18	12	4.5	0	0.61	60	139	4.1	103	2400	0	0	0	880	280	0	0	0	1	1	1	6	0	756	0	0	3.1	60	55
1988	0	1	56	166.6	78.15	28.157	0	1	0	1	1	0	0	0	0	1	16.6	271	17	24	4.2	0	1.08	71	137	4.1	100	1700	0	0	0	420	230	0	0	0	1	1	1	9	0	773	0	0	3.1	60	58.3333
1989	0	0	74	150.2	59.25	26.263	0	1	0	1	1	0	1	1	1	0	14.3	216	20	12	4.1	0	0.82	68	145	2.9	101	5100	0	0	0	2670	695	0	0	0	1	1	5	37	0	750	0	0	2.8	60	50
1990	0	0	67	158	47.4	18.987	0	0	1	0	0	0	0	1	1	0	13.3	323	24	16	3.7	1	0.7	83	142	4.7	105	1300	0	0	0	640	222	0	0	0	1	1	1	6	0	273	0	0	3.2	0	65
1991	1	0	62	160	55	21.4844	0	0	0	0	0	0	0	0	0	0	13.9	212	21	12	4.2	0	0.78	75	145	3.5	107	3100	200	0	0	1950	305	0	0	0	1	1	4	37	0	767	0	0	3.8	60	61.6667
1992	0	1	55	162.2	58.9	22.388	0	0	0	0	0	0	0	0	0	1	14.5	248	17	14	3.8	1	0.66	90	141	4.2	104	1800	0	0	0	530	305	0	0	0	0	1	1	5	0	430	0	0	2.9	90	66.6667
1993	0	0	69	154.1	56.4	23.751	0	1	0	1	0	0	0	0	0	0	12.5	269	23	18	3.6	1	0.62	60	140	3.7	100	1650	0	0	0	650	285	0	0	0	0	1	8	18	0	682	0	0	2.8	60	63.3333
1994	0	1	53	172	67.7	22.884	0	0	0	0	0	0	0	0	1	1	13.4	244	16	18	4	0	0.75	60	138	4.4	100	2600	0	0	0	1450	322	0	0	0	1	1	1	9	0	731	0	0	3.2	60	65
1995	0	1	53	169.1	74.2	25.949	0	1	0	1	0	0	0	0	1	1	14.6	186	21	20	3.8	1	0.9	88	139	4.3	101	1300	0	0	0	100	237	0	0	0	1	1	1	5	0	751	0	0	3	60	70
1996	0	0	60	153	52.3	22.342	0	1	0	1	1	0	0	0	0	0	12.7	222	21	16	4	0	0.6	60	142	3.8	105	1400	0	0	0	250	235	0	0	0	1	1	1	6	0	752	0	0	2.9	60	60
1997	0	0	52	157	65.5	26.573	0	1	0	1	1	0	0	1	0	0	13.1	244	16	10	4.6	0	0.65	60	142	4.2	102	1300	0	0	0	250	312	0	0	0	1	1	1	7	0	654	0	0	4.1	60	58.3333
1998	0	0	36	154.8	78.65	32.821	0	0	0	0	0	0	0	0	0	0	12.7	318	14	8	4.2	0	0.7	60	140	4.2	104	900	0	0	0	670	210	0	0	0	1	1	1	5	0	732	0	0	3.2	60	65
1999	0	0	60	156	55	22.6	0	1	0	1	1	0	0	0	0	0	12.5	182	21	25	3.8	1	0.51	60	141	4.2	104	1000	0	0	0	50	195	0	0	0	0	1	1	4	0	647	0	0	3.3	60	61.6667
[truncated: 340 more rows]
